# Supplementary material for: Effects of temperature and phytoplankton community composition on subitaneous and resting egg production rates of Acartia omorii in Tokyo Bay
Source: Sci Rep. 2021 Apr 12;11:7959. doi: 10.1038/s41598-021-86976-8 (PMC8041874; doi:10.1038/s41598-021-86976-8)
Supplement: Supplementary file 1 — Supplementary Information 1. [file 41598_2021_86976_MOESM1_ESM.xlsx]

## Sheet: WaterTemperature
Table s1. Water temperature at stations F3 and CB.
Water temperature (˚C)	F3		CB
Date(year/month/date)	F3, surface	F3, bottom	CB, surface	CB, bottom
2016-01-21 10:27:35	11.6737	13.2317	9.588	11.338
2016-02-02 10:29:07	10.4433	13.2291	8.916	10.4876
2016-03-23 11:16:05	12.8146	13.9048	13.5497	12.7865
2016-04-13 11:33:24	15.0035	14.5367	14.5177	14.3129
2016-05-24 11:01:42	21.8142	16.3418	21.3219	18.5377
2016-06-09 12:55:29	21.0349	17.5818	22.2483	20.3145
2016-06-27 12:23:42	23.3878	17.0687	24.6996	21.6573
2016-08-03 10:37:09	27.582	19.1624	26.7456	21.7143
2016-09-01 11:03:43	24.097	20.5329	25.1829	24.8757
2016-11-15 10:59:05	17.0434	18.3397	16.7478	17.1512
2016-12-07 11:17:25	15.125	17.3167	14.5674	14.3837
2017-01-24 11:21:39	9.88805	13.4479	9.29881	9.26175
2017-02-09 11:15:29	9.6644	11.6464	8.86792	9.98222
2017-02-15 11:13:58	10.0803	11.2021	9.18945	9.06908
2017-03-28 11:20:51	11.8764	13.5472	11.1006	12.656
2017-04-11 11:19:05	13.2917	13.3373	13.2004	13.7586
2017-05-16 11:26:56	19.0188	14.5912	18.6082	15.5965
2017-06-07 11:04:25	21.613	15.6208	21.5338	19.4836
2017-06-28 11:36:09	22.5899	17.7539	23.6605	19.2762
2017-08-03 11:23:00	25.5901	18.6476	25.7817	21.9575
2017-09-05 11:16:17	23.4852	18.0434	23.9369	22.9006
2017-10-05 11:27:19	21.9831	21.7087	21.8359	22.4063
2017-11-15 11:27:19	16.2012	19.5611	16.5563	16.3325
2017-12-06 11:27:19	14.835	17.0852	14.7161	14.8381
2018-01-25 11:27:19	9.54214	10.5861	9.48566	9.43695
2018-02-14 11:27:19	8.91829	10.3908	8.35707	8.16353
2018-03-22 11:27:19	11.4433	13.2863	10.968	12.4307
2018-04-13 10:02:15	15.8541	15.0484	15.7063	15.5361
2018-05-14 11:02:11	18.23	15.3545	18.995	18.1904
2018-06-04 11:07:42	23.4728	16.8561	25.5795	18.8545
2018-06-26 11:37:36	23.0777	17.6906	25.5999	20.6865
2018-08-03 11:00:48	28.9155	20.0139	29.4253	26.4422
2018-09-13 11:33:09	25.3609	21.0192	25.7958	25.0649
2018-10-09 11:30:23	22.5359	19.081	23.2775	22.8119
2018-11-13 11:39:47	19.0896	19.6899	18.8768	19.4157
2018-12-12 11:36:05	15.0037	16.3769	12.8894	13.4394

## Sheet: Salinity
Table s2. Salinity of Stations F3 and CB.
Salinity	F3		CB
Date(year/month/date)	F3,surface	F3,bottom	CB, surface	CB, bottom
2016-01-21 10:27:35	31.8057	33.305	30.72	31.9551
2016-02-02 10:29:07	31.7803	33.8425	30.916	31.8491
2016-03-23 11:16:05	30.0889	34.0549	30.2515	31.7536
2016-04-13 11:33:24	30.3678	33.6775	30.8613	31.3929
2016-05-24 11:01:42	29.7847	34.1777	29.1409	32.682
2016-06-09 12:55:29	30.7437	33.8881	28.8088	31.1052
2016-06-27 12:23:42	28.7132	34.1773	28.1919	30.98
2016-08-03 10:37:09	27.2719	33.584	28.2031	32.1744
2016-09-01 11:03:43	24.208	33.7242	21.7274	27.2669
2016-11-15 10:59:05	30.9969	32.9015	31.565	32.0332
2016-12-07 11:17:25	31.91	33.6615	31.268	31.6935
2017-01-24 11:21:39	31.7273	33.8483	31.9312	31.9539
2017-02-09 11:15:29	32.3478	33.1719	31.7761	32.4003
2017-02-15 11:13:58	32.6443	33.1311	32.0455	32.3059
2017-03-28 11:20:51	32.468	34.0349	31.7447	33.5485
2017-04-11 11:19:05	31.541	33.5064	31.129	32.2813
2017-05-16 11:26:56	29.1455	34.2379	30.5112	32.8552
2017-06-07 11:04:25	30.119	34.0401	28.4444	31.7393
2017-06-28 11:36:09	29.23	33.8054	29.2108	32.3671
2017-08-03 11:23:00	22.5631	34.3364	28.7439	33.0878
2017-09-05 11:16:17	27.6395	34.1377	29.4317	31.2192
2017-10-05 11:27:19	29.0776	33.5361	28.7369	32.2178
2017-11-15 11:27:19	28.3135	33.9159	29.182	29.5164
2017-12-06 11:27:19	31.251	33.6176	31.5275	31.8683
2018-01-25 11:27:19	31.9433	32.5816	31.7143	31.7217
2018-02-14 11:27:19	31.8482	32.8364	31.118	31.5515
2018-03-22 11:27:19	28.9723	33.201	29.6483	33.124
2018-04-13 10:02:15	29.8305	33.6224	29.6878	31.912
2018-05-14 11:02:11	27.981	34.3538	27.511	29.7298
2018-06-04 11:07:42	28.7423	33.6543	27.4521	31.5068
2018-06-26 11:37:36	28.6072	33.7803	27.1782	30.6436
2018-08-03 11:00:48	25.6166	33.917	26.9136	30.1146
2018-09-13 11:33:09	26.5852	33.7875	28.2621	31.5745
2018-10-09 11:30:23	26.5197	34.0158	29.5864	30.1478
2018-11-13 11:39:47	31.7027	33.4476	31.585	32.3832
2018-12-12 11:36:05	31.9315	33.0288	31.6552	31.8543

## Sheet: Chlorophyll_a_(µg L⁻¹)
Table s3. Chlorophyll a concentrations at stations F3 and CB.
DMF extracted Chlorophyll a concentration (µg/L)	peak		surface		bottom
Date(year/month/date)	F3	CB	F3	CB	F3	CB
2016-10-05	77.9345		77.9345		3.22775
2016-11-15 10:59:05	9.63513	22.008	8.65469	19.6605	1.24477	3.18632
2016-12-07 11:17:25	5.83765	7.31522	5.83765	7.27379	1.35248	4.56722
2017-01-24 11:21:39	18.7372	52.9184	16.4313	51.9689	3.97961	47.6284
2017-02-09 11:15:29	25.9905	39.7115	24.5252	38.779	9.28557	38.2461
2017-02-15 11:13:58	25.4577	45.04	25.4577	37.7133	6.71456	38.5125
2017-03-28 11:20:51	25.711	31.9307	23.818	8.07936	8.95823	31.9307
2017-04-11 11:19:05	21.249	20.7081	21.249	16.6518	9.99936	20.7081
2017-05-16 11:26:56	53.2014	58.5166	53.2014	53.2014	32.0736	20.646
2017-06-07 11:04:25	42.8368	47.4876	41.3752	46.9561	0.914765	6.65382
2017-06-28 11:36:09	24.4995	74.9936	24.4995	65.8249	1.73729	4.88653
2017-08-03 11:23:00	77.8878	48.0494	73.8661	48.0494	17.1732	5.57513
2017-09-05 11:16:17	37.9303	48.1792	37.9303	45.5845	4.99134	21.5841
2017-10-05 11:27:19	17.5128	10.7696	12.5159	7.63977	7.6935	3.16666
2017-11-15 11:27:19	5.2756	4.87262	5.2756	3.7174	0.0547	4.17412
2017-12-06 11:27:19	10.8239	12.3203	10.8239	8.53391	1.59875	12.3203
2018-01-25 11:27:19	18.6179	43.4699	15.365	40.8676	10.5897	39.8267
2018-02-14 11:27:19	24.9935	56.0912	17.0565	42.429	5.77546	38.9159
2018-03-22 11:27:19	25.1236	23.4321	4.8126	23.4321	6.25689	3.87577
2018-04-13 10:02:15	52.3442	60.3724	52.3442	56.2328	2.46895	17.2208
2018-05-14 11:02:11	36.1929	40.7108	26.6256	29.1503	1.48482	20.7789
2018-06-04 11:07:42	19.1512	27.0314	11.8651	27.0314	1.08467	4.23032
2018-06-26 11:37:36	67.0839	34.3489	65.1276	31.0884	3.5701	24.5675
2018-09-13 11:33:09	11.4516	6.00739	10.7372	5.65016	0.662466	2.11355
2018-10-09 11:30:23	15.5955	21.3113	9.73691	9.30823	1.12044	6.30747
2018-11-13 11:39:47	10.7915	19.2304	10.6458	19.2304	1.97608	16.6805
2018-12-12 11:36:05	5.52023	5.31878	5.52023	5.31878	4.52479	4.51294
