# Supplementary material for: Effects of temperature and phytoplankton community composition on subitaneous and resting egg production rates of Acartia omorii in Tokyo Bay
Source: Sci Rep. 2021 Apr 12;11:7959. doi: 10.1038/s41598-021-86976-8 (PMC8041874; doi:10.1038/s41598-021-86976-8)
Supplement: Supplementary file 2 — Supplementary Information 2. [file 41598_2021_86976_MOESM2_ESM.xlsx]

## Sheet: Population density_Fig3
Table s4. Abundance of Acaria omorii at stations F3 and CB.
F3	ind. m⁻³	2016-01-21	2016-02-02	2016-03-23	2016-04-13	2016-05-24	2016-06-09	2016-06-27	2016-08-03	2016-09-01	2016-11-15	2016-12-07	2017-01-24	2017-02-09	2017-02-15	2017-03-28	2017-04-11	2017-05-16	2017-06-07	2017-06-28	2017-08-03	2017-09-05	2017-10-05	2017-11-15	2017-12-06	2018-01-25	2018-02-14	2018-03-22	2018-04-13	2018-05-14	2018-06-04	2018-06-26	2018-08-03	2018-09-13	2018-10-09	2018-11-13	2018-12-12
	Abundance	1508.86	10719.7	8078.03	31393.3	1605.34	991.569	13025.1	1249.34	0	0	273.694	5403.68	6987.93	7054.64	60178.7	40124	24027.8	21538.5	4761.2	2396.94	78.1982	1381.5	948.418	538.535	16906.4	10114.8	21224.9	13126.1	29931.5	5650.79	18627.2	275.649	221.404	190.102	202.311	557.67
	Error in minus	201.395	1337.9	1053.26	2965.58	212.246	117.094	1682.98	289.313	0	0	163.655	628.784	782.513	833.077	5486.24	4857.77	3238.31	2931.64	555.031	313.245	76.2184	179.718	125.987	70.2176	1878.28	1187.81	2649.05	1756.22	3867.46	684.137	2364.75	218.803	215.799	167.08	177.81	252.787
	Error in Plus	223.635	1475.18	1166.62	3190.87	235.441	128.405	1862.33	349.109	285.628	269.004	290.22	688.563	853.877	913.554	5887.51	5339.95	3599.74	3262.43	607.903	347.044	357.494	199.013	139.827	77.775	2181.65	1301.86	2920.85	1950.67	4279.6	752.043	2611.93	529.913	1012.18	496.613	528.505	378.006
	ind. m⁻²	2016-01-21	2016-02-02	2016-03-23	2016-04-13	2016-05-24	2016-06-09	2016-06-27	2016-08-03	2016-09-01	2016-11-15	2016-12-07	2017-01-24	2017-02-09	2017-02-15	2017-03-28	2017-04-11	2017-05-16	2017-06-07	2017-06-28	2017-08-03	2017-09-05	2017-10-05	2017-11-15	2017-12-06	2018-01-25	2018-02-14	2018-03-22	2018-04-13	2018-05-14	2018-06-04	2018-06-26	2018-08-03	2018-09-13	2018-10-09	2018-11-13	2018-12-12
	Abundance	15088.6	214393	169639	722046	36922.8	22806.1	260503	28734.9	0	0	6021.26	118881	160722	176366	1.38411e+06	922852	552639	452309	114269	55129.7	1720.36	27630	19916.8	12386.3	456474	242756	509398	301901	688425	135619	428425	6615.56	5535.11	4372.36	6069.32	11153.4
	Error in minus	2013.95	26758	22118.6	68208.3	4881.66	2693.15	33659.7	6654.21	0	0	3600.4	13833.3	17997.8	20826.9	126183	111729	74481.1	61564.4	13320.7	7204.64	1676.8	3594.37	2645.72	1615.01	50713.4	28507.4	63577.1	40393	88951.6	16419.3	54389.2	5251.28	5394.97	3842.84	5334.3	5055.74
	Error in Plus	2236.35	29503.6	24499.1	73390	5415.15	2953.32	37246.6	8029.51	5712.55	5918.08	6384.83	15148.4	19639.2	22838.9	135413	122819	82794	68511	14589.7	7982.02	7864.87	3980.26	2936.37	1788.82	58904.5	31244.7	70100.5	44865.5	98430.7	18049	60074.4	12717.9	25304.6	11422.1	15855.2	7560.11
CB	ind. m⁻³	2016-01-21	2016-02-02	2016-03-23	2016-04-13	2016-05-24	2016-06-09	2016-06-27	2016-08-03	2016-09-01	2016-11-15	2016-12-07	2017-01-24	2017-02-09	2017-02-15	2017-03-28	2017-04-11	2017-05-16	2017-06-07	2017-06-28	2017-08-03	2017-09-05	2017-10-05	2017-11-15	2017-12-06	2018-01-25	2018-02-14	2018-03-22	2018-04-13	2018-05-14	2018-06-04	2018-06-26	2018-08-03	2018-09-13	2018-10-09	2018-11-13	2018-12-12
	Abundance	9020.52	7686.35	5017.66	67258.2	196.892	3556.75	656.306	1575.13	0	0	275.649	11266.6	25819.1	4194.65	54210.9	34530.2	15547.7	24832.1	530.093	574.268	1339.96	588.404	3992.53	2782.99	13025.1		22018.3	49099.9	31286.1	2159.78	5348.4	0	4160.73	590.675	3097.17	9029.86
	Error in minus	1121.15	1021.05	623.642	8175.1	132.962	2021.2	639.69	1384.38	0	0	268.67	1486.1	2930.86	548.179	6696.31	4291.73	1948.64	3252.68	420.775	504.721	801.225	104.358	511.306	347.34	1682.98		4949.5	5535.52	3937.86	279.066	2500.6	0	2364.42	468.864	2091.53	1134.14
	Error in Plus	1235.67	1133.21	687.34	8990.06	262.588	3451.47	3000.4	4114.79	1016.83	726.31	1260.17	1648.09	3202.13	607.328	7375.66	4730.08	2149.51	3604.52	1019.06	1500.18	1420.87	120.186	565.265	382.979	1862.33		155.741	6044.08	4345.64	308.805	3797.53	4326.95	4037.57	1135.53	4130.6	1251.31
	ind. m⁻²	2016-01-21	2016-02-02	2016-03-23	2016-04-13	2016-05-24	2016-06-09	2016-06-27	2016-08-03	2016-09-01	2016-11-15	2016-12-07	2017-01-24	2017-02-09	2017-02-15	2017-03-28	2017-04-11	2017-05-16	2017-06-07	2017-06-28	2017-08-03	2017-09-05	2017-10-05	2017-11-15	2017-12-06	2018-01-25		2018-03-22	2018-04-13	2018-05-14	2018-06-04	2018-06-26	2018-08-03	2018-09-13	2018-10-09	2018-11-13	20198/12/12
	Abundance	54123.1	46118.1	20070.7	470808	787.567	10670.3	2625.22	6300.54	0	0	1378.24	45066.3	129095	25167.9	271054	172651	77738.3	124161	3180.56	2871.34	5359.83	2942.02	19962.6	16697.9	65125.7		110091	736498	156431	12958.7	26742	0	24964.4	3248.71	15485.9	45149.3
	Error in minus	6726.92	6126.28	2494.57	57225.7	531.846	6063.6	2558.76	5537.51	0	0	1343.35	5944.38	14654.3	3289.07	33481.5	21458.6	9743.22	16263.4	2524.65	2523.61	3204.9	521.789	2556.53	2084.04	8414.91		24747.5	83032.8	19689.3	1674.4	12503	0	14186.5	2578.75	10457.7	5670.72
	Error in Plus	7414.01	6799.29	2749.36	62930.4	1050.35	10354.4	12001.6	16459.2	4067.34	2905.24	6300.83	6592.35	16010.6	3643.97	36878.3	23650.4	10747.5	18022.6	6114.39	7500.92	5683.47	600.93	2826.33	2297.87	9311.65		778.707	90661.1	21728.2	1852.83	18987.6	25961.7	24225.4	6245.41	20653	6256.57

## Sheet: Percent stage_Fig4
Table s5. Percent stage of Acartia omorii at stations F3 and CB.
F3	2016-01-21	2016-02-02	2016-03-23	2016-04-13	2016-05-24	2016-06-09	2016-06-27	2016-08-03	2016-09-01	2016-10-01	2016-11-15	2016-12-07	2017-01-24	2017-02-09	2017-02-15	2017-03-28	2017-04-11	2017-05-16	2017-06-07	2017-06-28	2017-08-03	2017-09-05	2017-10-05	2017-11-15	2017-12-06	2018-01-25	2018-02-14	2018-03-22	2018-04-13	2018-05-14	2018-06-04	2018-06-26
Ci	18.9055	43.29	9.47867	23.1707	7.31707	34.749							34.8315	24.2215	47.1042	36.7347	14.6341	9.31373	9	28.9474	13.3333		32.0755	9.35961	22.2749	12.9964	17.1756	16.4502	32.5	6.51163	19.9187	32.287
Cii	19.9005	16.8831	7.58294	19.2683	5.85366	18.1467							16.8539	16.955	13.5135	15.873	9.7561	7.35294	16	13.1579	15.2381		19.3396	13.7931	22.2749	19.8556	11.8321	6.06061	18.5	3.72093	14.2276	11.6592
Ciii	13.4328	12.987	11.3744	17.0732	2.92683	8.49421							12.7341	11.7647	12.3552	19.5011	13.4146	10.7843	12.5	13.1579	27.619		13.6792	14.7783	7.58294	17.3285	6.10687	26.4069	13.5	8.37209	12.1951	15.6951
Civ	19.403	4.329	10.9005	13.9024	1.46341	3.861							6.36704	9.68858	8.49421	11.7914	19.1057	9.31373	12	10.5263	12.381		8.01887	19.2118	6.16114	15.8845	6.48855	7.79221	10	5.5814	12.6016	12.5561
Cv	13.4328	2.1645	18.0095	10.2439	11.7073	2.7027							10.8614	16.609	12.3552	8.61678	10.9756	18.6275	14	9.3985	6.19048		8.01887	9.85222	9.95261	11.1913	9.54198	27.2727	4.5	8.83721	10.1626	9.41704
Cvi (Adult)	14.9254	20.3463	42.654	16.3415	70.7317	32.0463							18.3521	20.7612	6.17761	7.48299	32.1138	44.6078	36.5	24.812	25.2381		18.8679	33.0049	31.7536	22.7437	48.855	35.4978	21	66.9767	30.8943	18.3857
CB	2016-01-21	2016-02-02	2016-03-23	2016-04-13	2016-05-24	2016-06-09	2016-06-27	2016-08-03	2016-09-01	2016-10-01	2016-11-15	2016-12-07	2017-01-24	2017-02-09	2017-02-15	2017-03-28	2017-04-11	2017-05-16	2017-06-07	2017-06-28	2017-08-03	2017-09-05	2017-10-05	2017-11-15	2017-12-06	2018-01-25	2018-02-14	2018-03-22	2018-04-13	2018-05-14	2018-06-04	2018-06-26
Ci	18.4549	27.5862	50.6438	23.3607									17.4757	18.8612	18.5714	32.6271	20.1717	11.0132	6.2201				18.018	37.4429	33.3333	24.6512		30.1527	37.8947	25.9912	15.3488
Cii	12.8755	26.601	30.4721	30.7377									16.0194	27.758	22.381	26.6949	11.588	23.348	6.2201				14.4144	17.8082	24.2424	26.0465		19.084	25.614	18.9427	19.0698
Ciii	14.5923	27.5862	12.8755	20.9016									21.8447	16.726	17.1429	15.678	9.44206	22.0264	10.5263				9.00901	16.895	21.2121	13.0233		9.92366	11.2281	14.978	10.2326
Civ	9.01288	7.38916	4.72103	14.3443									9.2233	15.3025	15.2381	9.32203	20.6009	19.8238	15.311				11.7117	16.4384	10.3896	10.2326		8.01527	3.85965	14.5374	19.5349
Cv	12.4464	5.91133	0.429185	6.55738									16.0194	11.7438	17.1429	5.50847	16.7382	11.4537	19.1388				11.7117	5.47945	7.35931	13.4884		6.10687	3.15789	10.1322	20.9302
Cvi (Adult)	32.618	4.92611	0.858369	4.09836									19.4175	9.60854	9.52381	10.1695	21.4592	12.3348	42.5837				35.1351	5.93607	3.4632	12.5581		26.7176	18.2456	15.4185	14.8837

## Sheet: Prosome length_Fig5
Table s6. Mean prosome length (PL, µm) of Acartia omorii at stations F3 and CB.
		2017-02-09	2017-02-15	2017-03-28	2017-04-11	2017-05-16	2017-06-07	2017-06-28	2017-10-05	2017-11-15	2017-12-06	2018-01-25	2018-02-14	2018-03-22	2018-04-13	2018-05-14	2018-06-04	2018-06-26
F3	PL	884.2	886.11	849.894	823.702	742.035	746.407	721.823	670.664	776.917	797.145	957.186	949.567	911.667	868.793	790.487	737.671	732.38
	±SD	31.9637	45.3719	34.8534	44.0834	29.2577	37.6461	28.515	25.9537	27.1609	27.0585	41.7379	26.504	42.6875	41.8861	29.9501	32.6468	29.1687
CB	PL	908.573	884.321	880.345	835.816	777.902	724.909	732.42		782.623	782.371	967.882	957.22	907.175	837.027	759.18	709.507
	±SD	73.8647	20.9001	43.3971	43.5988	30.9402	44.0766	29.6562		31.4722	34.2717	18.3218	41.1609	32.7316	22.8459	18.6038	23.5819

## Sheet: Sex ratio_Fig6
Table s7. Proportion of male (％) of Acartia omorii at stations F3 and CB.
	F3	CB
2016-01-21	13.3333	46.0526
2016-02-02	17.0213	10
2016-03-23	60	0
2016-04-13	59.7015	60
2016-05-24	0
2016-06-09	13.253
2016-06-27
2016-08-03
2016-09-01
2016-11-15
2016-12-07
2017-01-24	20.4082	55
2017-02-09	13.3333	62.963
2017-02-15	25	55
2017-03-28	30.303	50
2017-04-11	44.3038	50
2017-05-16	54.9451	71.4286
2017-06-07	34.2466	37.0787
2017-06-28	31.8182
2017-08-03	37.7358
2017-09-05
2017-10-05	32.5	25.641
2017-11-15	29.8507	69.2308
2017-12-06	35.8209	62.5
2018-01-25	66.6667	77.7778
2018-02-14	57.8125
2018-03-22	64.6341	84.2857
2018-04-13	19.0476	65.3846
2018-05-14	56.25	48.5714
2018-06-04	21.0526	46.875
2018-06-26	56.0976
2018-08-03
2018-09-13
2018-10-09
2018-11-13
2018-12-12

## Sheet: Body carbon weight
Table s8. Body carbon weight (µg C) of Acartia omorii at stations F3 and CB.
Weight (µg C)	2017-02-09	2017-02-15	2017-03-28	2017-04-11	2017-05-16	2017-06-07	2017-06-28	2017-10-05	2017-11-15	2017-12-06	2018-01-25	2018-02-14	2018-03-22	2018-04-13	2018-05-14	2018-06-04	2018-06-26
St. F3	3.69038	3.72776	3.27074	2.97997	2.15216	2.19774	1.97637	1.57586	2.47692	2.68029	4.71884	4.58962	4.06579	3.50676	2.61439	2.1161	2.06742
±SD	0.417813	0.563142	0.425548	0.488983	0.262857	0.351953	0.231345	0.185503	0.267429	0.274602	0.573991	0.401517	0.591027	0.536071	0.302122	0.286919	0.248023
St. CB	4.07509	3.68339	3.65336	3.11591	2.48935	2.01652	2.06666		2.53625	2.53514	4.86169	4.71948	3.99337	3.11189	2.30267	1.8723
±SD	1.16639	0.267508	0.570402	0.491581	0.304126	0.419001	0.251866		0.303797	0.34396	0.285766	0.610703	0.438531	0.278212	0.167873	0.190731
