# Supplementary material for: Effects of temperature and phytoplankton community composition on subitaneous and resting egg production rates of Acartia omorii in Tokyo Bay
Source: Sci Rep. 2021 Apr 12;11:7959. doi: 10.1038/s41598-021-86976-8 (PMC8041874; doi:10.1038/s41598-021-86976-8)
Supplement: Supplementary file 3 — Supplementary Information 3. [file 41598_2021_86976_MOESM3_ESM.xlsx]

## Sheet: (F3)EPR・PEPR・SEPR
Table s9. Egg production rate of Acartia omorii at station F3.
	St. F3
	date	2017-02-09	2017-02-15	2017-03-28	2017-04-11	2017-05-16	2017-06-07	2017-06-28	2017-08-03	2017-09-05	2017-10-05	2017-11-15	2017-12-06	2018-01-25	2018-02-14	2018-03-22	2018-04-13	2018-05-14	2018-06-04	2018-06-26
	success samples	14	10	15	12	12	10	9			11	12	11	14	12	2	15	12	13	13
	total eggs	208	3	25	10	57	36	3			8	13	4	12	9	0	11	79	41	13
	total norprius	3	101	96	75	48	7	19			21	24	30	250	92	5	149	57	54	51
	total eggs laid	211	104	121	85	105	43	22			29	37	34	262	101	5	160	136	95	64
	hacting rate(%)＝subitaneous eggs rate	1.4218	97.1154	79.3388	88.2353	45.7143	16.2791	86.3636			72.4138	64.8649	88.2353	95.4198	91.0891	100	93.125	41.9118	56.8421	79.6875
	EPR(eggs female⁻¹day⁻¹)	15.0714	10.4	8.06667	7.08333	8.75	4.3	2.44444			2.63636	3.08333	3.09091	18.7143	8.41667	2.5	10.6667	11.3333	7.30769	4.92308
	EPR_SD(±SD)	4.42831	2.36643	3.47371	4.25245	5.75444	2.83039	3.97213			1.50151	1.67649	1.7581	6.32977	4.56186	0.707107	4.13464	5.56504	4.62574	3.3282
Unhatched EPR	Unhatched EPR		0.3	1.66667	0.833333	4.75	3.6	0.333333			0.727273	1.08333	0.363636	0.857143	0.75	0	0.733333	6.58333	3.15385	1
	SD(±SD)		0.483046	2.91956	1.74946	6.8374	3.3731	1			1.48936	1.1645	0.6742	0.864438	0.866025	0	1.38701	6.59832	3.50823	2.04124
Subitaneous EPR	Subitaneous EPR		10.1	6.4	6.25	4	0.7	2.11111			1.90909	2	2.72727	17.8571	7.66667	2.5	9.93333	4.75	4.15385	3.92308
	SD(±SD)		2.37814	2.99523	3.57071	5.16984	0.948683	2.97676			1.6404	1.53741	1.95402	6.73518	4.55937	0.707107	4.52717	3.38781	5.2733	3.52282
Quiecent egg	Mean																0.2	2.41667	1.46154	0.538462
	SD(±SD)																0.774597	2.71221	2.43637	1.45002
Diapause egg	Mean																0	3	1.38462	0.307692
	SD(±SD)																0	4.15605	1.93815	0.630425
Non-viable egg	Mean																0.533333	1.16667	0.307692	0.153846
	SD(±SD)																0.833809	1.11464	0.480384	0.375534
	Total A.omorii Abundance (ind. m⁻²)	160722	176366	1.38411e+06	922852	552639	452309	114269	55129.7	1720.36	27630	19916.8	12386.3	456474	242756	509398	301901	688425	135619	428425
	Total A.omorii Abundance (ind. m⁻³)	6987.93	7054.64	60178.7	40124	24027.8	21538.5	4761.2	2396.94	78.1982	1381.5	948.418	538.535	16906.4	10114.8	21224.9	13126.1	29931.5	5650.79	18627.2
	Cvi femal (%)	17.9931	4.6332	5.21542	17.8862	20.098	24	16.9173	15.7143		12.7358	23.1527	20.3791	7.58123	20.6107	7.71277	17	29.3023	24.3902	8.07175
PEPR	eggs m⁻² day⁻¹	435849	84982.5	582310	1.1692e+06	971858	466783	47254			9277.14	14218.1	7802.15	647633	421117	98221.8	547447	2.28621e+06	241723	170247
		128062	19337.1	250757	701922	639144	307251	76785.9			5283.7	7730.73	4437.84	219050	228247	27781.3	212203	1.12261e+06	153009	115094
PEPR	eggs m⁻³ day⁻¹	18950	3399.3	25317.8	50834.6	42254.7	22227.8	1968.92			463.857	677.052	339.224	23986.4	17546.5	4092.57	23802	99400.5	10071.8	7402.03
		5567.9	773.482	10902.5	30518.3	27788.8	14631	3199.41			264.185	368.13	192.949	8112.96	9510.29	1157.55	9226.2	48809	6375.39	5004.07
SubitaneousPEPR	m⁻² day⁻¹		82531.1	461998	1.03164e+06	444278	75987.9	40810.3			6717.93	9222.54	6884.25	617970	383592	98221.8	509810	958192	137400	135665
			19432.7	216217	589392	574212	102984	57544.4			5772.43	7089.43	4932.38	233080	228122	27781.3	232348	683405	174429	121824
	m⁻³ day⁻¹		3301.24	20086.9	44854	19316.4	3618.47	1700.43			335.897	439.169	299.315	22887.8	15983	4092.57	22165.6	41660.5	5725.01	5898.49
			777.31	9400.76	25625.8	24965.7	4903.98	2397.68			288.621	337.592	214.451	8632.59	9505.09	1157.55	10102.1	29713.3	7267.89	5296.69
Unhatched PEPR	m⁻² day⁻¹		2451.42	120312	137552	527580	390795	6443.73			2559.21	4995.55	917.9	29662.6	37525.3	0	37637	1.32802e+06	104322	34581.4
			3947.16	210754	288771	759427	366164	19331.2			5240.92	5369.83	1701.83	29915	43330.4	0	71185.9	1.30168e+06	114925	66475.8
	m⁻³ day⁻¹		98.0568	5230.95	5980.54	22938.3	18609.3	268.489			127.961	237.883	39.9087	1098.61	1563.55	0	1636.39	57740	4346.76	1503.54
			157.886	9163.24	12555.2	33018.5	17436.4	805.466			262.046	255.706	73.9927	1107.96	1805.43	0	3095.04	56594.8	4788.56	2890.25
SEPR	Ceggs Cfemale⁻¹ day⁻¹	0.103185	0.0667605	0.063249	0.0577812	0.106923	0.0494597	0.030739			0.0446272	0.031398	0.0284693	0.0973423	0.0473787	0.0146257	0.0795146	0.110204	0.0869356	0.0606376
	SD(±SD)	0.0317579	0.0150719	0.0295681	0.0305342	0.074222	0.0310116	0.0494268			0.0306829	0.0175193	0.0147196	0.0317391	0.0279024	0.00154824	0.035624	0.0512149	0.0544415	0.0393494
Subitaneous SEPR	Ceggs Cfemale⁻¹ day⁻¹		0.0519062	0.0502612	0.0507329	0.0426588	0.00877148	0.0265806			0.0319985	0.0203694	0.0246676	0.0923668	0.0433244	0.0146257	0.0745864	0.0482964	0.0478055	0.048799
	SD(±SD)		0.0305974	0.0261393	0.0242216	0.0530397	0.0119031	0.0369978			0.0308024	0.0158072	0.0163207	0.0347088	0.0275139	0.00154824	0.0385462	0.0356296	0.0613571	0.0426494
Unhatceh SEPR	Ceggs Cfemale⁻¹ day⁻¹		0.00100149	0.0129878	0.00563872	0.0442831	0.0271255	0.0028789			0.00992251	0.0101803	0.00321685	0.00497552	0.00374238	0	0.00492821	0.0619071	0.03913	0.0117502
	SD(±SD)		0.00275344	0.0224912	0.0131672	0.0833935	0.0358734	0.01038			0.0252104	0.0118822	0.00675528	0.00542346	0.00461409	0	0.00901295	0.0589822	0.0431774	0.0228361

## Sheet: (CB)EPR・PEPR・SEPR
Table s10. Egg production rate of Acartia omorii at station CB.
	St. CB
	date	2017-02-09	2017-02-15	2017-03-28	2017-04-11	2017-05-16	2017-06-07	2017-06-28	2017-08-03	2017-09-05	2017-10-05	2017-11-15	2017-12-06	2018-01-25	2018-02-14	2018-03-22	2018-04-13	2018-05-14	2018-06-04	2018-06-26
	success samples	10	9	15	14	14	14	5				14	8	12	15	12	15	14	13
	total eggs	119	8	24	16	42	122	4				11	7	11	3	6	3	89	21
	total norprius	0	91	144	129	169	3	4				73	49	201	214	94	118	45	40
	total eggs laid	119	99	168	145	211	125	8				84	56	212	217	100	121	134	61
	hacting rate(%)＝subitaneous eggs rate	0	91.9192	85.7143	88.9655	80.0948	2.4	50				86.9048	87.5	94.8113	98.6175	94	97.5207	33.5821	65.5738
	EPR(eggs female⁻¹day⁻¹)	11.9	11	11.2	10.3571	15.0714	8.92857	1.6				6	7	17.6667	14.4667	8.33333	8.06667	9.57143	4.69231
	EPR_SD(±SD)	3.63471	5.72276	4.31277	4.87706	7.82957	4.39343	0.894427				3.28165	1.51186	9.0185	5.16674	3.8455	5.75036	2.87467	2.71982
Unhatched EPR	Unhatched EPR		0.888889	1.6	1.14286	3	8.71429	0.8				0.785714	0.875	0.916667	0.2	0.5	0.2	5.93333	1.4
	SD(±SD)		0.927961	2.1974	1.09945	5.61591	4.61484	0.83666				1.42389	1.12599	1.1645	0.414039	0.6742	0.414039	5.58655	2.32379
Subitaneous EPR	Subitaneous EPR		10.1111	9.6	9.21429	12.0714	0.214286	0.8				5.21429	6.125	16.75	14.2667	7.83333	7.86667	3.21429	3.07692
	SD(±SD)		5.20683	4.77793	4.59395	10.141	0.425815	0.83666				3.21484	1.72689	8.77108	5.11952	3.73761	5.76773	4.28196	2.49872
Quiecent egg	mean																0.133333	3	0.0769231
	SD (±SD)																0.351866	3.3282	0.27735
Diapause egg	mean																0	3.14286	0.923077
	SD(±SD)																0	3.20713	1.89128
Non-viable	mean																0.0666667	0.214286	0.615385
	SD(±SD)																0.258199	0.578934	0.767948
	Total A.omorii Abundance (ind. m⁻²)	129095	25167.9	271054	172651	77738.3	124161	3180.56	2871.34	5359.83	2942.02	19962.6	16697.9	65125.7		110091	736498	156431	12958.7	26742
	Total A.omorii Abundance (ind. m⁻³)	25819.1	4194.65	54210.9	34530.2	15547.7	24832.1	530.093	574.268	1339.96	588.404	3992.53	2782.99	13025.1		22018.3	49099.9	31286.1	2159.78	5348.4
	Cvi femal (%)	3.55872	4.28571	5.08475	10.7296	3.52423	26.7943				26.1261	1.82648	1.2987	2.7907		4.19847	6.31579	7.92952	7.90698
PEPR	eggs m⁻² day⁻¹	54670.3	11864.9	154363	191864	41290.8	297035					2187.69	1517.99	32108.5		38518	375227	118726	4807.93
		16698.4	6172.71	59440.5	90346.4	21450.5	146160					1196.54	327.856	16390.8		17774.5	267482	35658	2786.84
PEPR	eggs m⁻³ day⁻¹	10934.1	1977.48	30872.6	38372.7	8258.17	59407					437.537	252.999	6421.7		7703.59	25015.1	23745.1	801.322
		3339.67	1028.79	11888.1	18069.3	4290.1	29232					239.307	54.6427	3278.16		3554.9	17832.1	7131.59	464.474
SubitaneousPEPR	m⁻² day⁻¹		10906.1	132311	170692	33071.8	7128.84					1901.2	1328.25	30442.5		36206.9	365923	39870.6	3152.74
			5616.22	65851.4	85101.9	27783.2	14166					1172.18	374.487	15941.1		17275.8	268290	53114.2	2560.29
	m⁻³ day⁻¹		1817.68	26462.3	34138.5	6614.36	1425.77					380.241	221.374	6088.5		7241.38	24394.9	7974.12	525.457
			936.036	13170.3	17020.4	5556.63	2833.2					234.435	62.4144	3188.22		3455.16	17886	10622.8	426.715
Unhatched PEPR	m⁻² day⁻¹		958.777	22051.9	21171.2	8219.03	289906					286.483	189.749	1666.01		2311.08	9303.14	78855.2	1655.19
			1000.92	30285.5	20367.1	15385.8	153526					519.172	244.178	2116.44		3116.26	19259.3	69296.6	2381.05
	m⁻³ day⁻¹		159.796	4410.38	4234.23	1643.81	57981.2					57.2966	31.6249	333.201		462.215	620.209	15771	275.865
			166.82	6057.1	4073.41	3077.16	30705.2					103.834	40.6964	423.287		623.251	1283.95	13859.3	396.842
SEPR	Ceggs Cfemale⁻¹ day⁻¹	0.0751089	0.0760803	0.0758176	0.0833703	0.152979	0.116479	0.019687				0.061526	0.0711251	0.0889589	0.0771107	0.0530053	0.0653491	0.103958	0.0614006
	SD(±SD)	0.0221292	0.0407849	0.023724	0.0393669	0.0761381	0.0574714	0.0117331				0.0306092	0.015695	0.0492235	0.0280186	0.0253313	0.047166	0.030068	0.034429
Subitaneous SEPR	Ceggs Cfemale⁻¹ day⁻¹		0.0698493	0.0599662	0.074203	0.122342	0.00238013	0.00999251				0.0494161	0.057435	0.076639	0.0760747	0.0501009	0.0637001	0.0355919	0.0401185
	SD(±SD)		0.0369167	0.0323335	0.0371529	0.101436	0.00487989	0.00977175				0.0328249	0.0266053	0.0510445	0.0278113	0.0255681	0.0472437	0.0474176	0.0335284
Unhatceh SEPR	Ceggs Cfemale⁻¹ day⁻¹		0.00623107	0.0107969	0.00916732	0.0306376	0.114099	0.00969444				0.00771526	0.00479939	0.00490658	0.00103591	0.00290443	0.00164898	0.0683665	0.0212821
	SD(±SD)		0.00659542	0.0155477	0.00836324	0.0562519	0.0595867	0.0107226				0.0137346	0.00774229	0.00619807	0.00215428	0.00385893	0.0034139	0.0594997	0.0308669

## Sheet: EPR(Fig7)
Table s11. Egg production rate (EPR, eggs female⁻¹ day⁻¹) of Acartia omorii at stations F3 and CB.
		2017-02-09	2017-02-15	2017-03-28	2017-04-11	2017-05-16	2017-06-07	2017-06-28	2017-08-03	2017-09-05	2017-10-05	2017-11-15	2017-12-06	2018-01-25	2018-02-14	2018-03-22	2018-04-13	2018-05-14	2018-06-04	2018-06-26
Subitaneous EPR	F3		10.1	6.4	6.25	4	0.7	2.11111			1.90909	2	2.72727	17.8571	7.66667	2.5	9.93333	4.75	4.15385	3.92308
	±SD		2.37814	2.99523	3.57071	5.16984	0.948683	2.97676			1.6404	1.53741	1.95402	6.73518	4.55937	0.707107	4.52717	3.38781	5.2733	3.52282
	CB		10.1111	9.6	9.21429	12.0714	0.214286	0.8				5.21429	6.125	16.75	14.2667	7.83333	7.86667	3.21429	3.07692
	±SD		5.20683	4.77793	4.59395	10.141	0.425815	0.83666				3.21484	1.72689	8.77108	5.11952	3.73761	5.76773	4.28196	2.49872
unhatched EPR	F3		0.3	1.66667	0.833333	4.75	3.6	0.333333			0.727273	1.08333	0.363636	0.857143	0.75	0	0.733333	6.58333	3.15385	1
	±SD		0.483046	2.91956	1.74946	6.8374	3.3731	1			1.48936	1.1645	0.6742	0.864438	0.866025	0	1.38701	6.59832	3.50823	2.04124
	CB		0.888889	1.6	1.14286	3	8.71429	0.8				0.785714	0.875	0.916667	0.2	0.5	0.2	6.35714	1.61538
	±SD		0.927961	2.1974	1.09945	5.61591	4.61484	0.83666				1.42389	1.12599	1.1645	0.414039	0.6742	0.414039	5.54155	2.43374
total EPR	F3	15.0714	10.4	8.06667	7.08333	8.75	4.3	2.44444			2.63636	3.08333	3.09091	18.7143	8.41667	2.5	10.6667	11.3333	7.30769	4.92308
	±SD	4.42831	2.36643	3.47371	4.25245	5.75444	2.83039	3.97213			1.50151	1.67649	1.7581	6.32977	4.56186	0.707107	4.13464	5.56504	4.62574	3.3282
	CB	11.9	11	11.2	10.3571	15.0714	8.92857	1.6				6	7	17.6667	14.4667	8.33333	8.06667	9.57143	4.69231
	±SD	3.63471	5.72276	4.31277	4.87706	7.82957	4.39343	0.894427				3.28165	1.51186	9.0185	5.16674	3.8455	5.75036	2.87467	2.71982

## Sheet: SEPR(Fig8)
Table s11. Weight specific egg production rate (SEPR, Ceggs Cfemale⁻¹ day⁻¹) of Acartia omorii at stations F3 and CB.
SEPR(Total)	2017-02-09	2017-02-15	2017-03-28	2017-04-11	2017-05-16	2017-06-07	2017-06-28	2017-08-03	2017-09-05	2017-10-05	2017-11-15	2017-12-06	2018-01-25	2018-02-14	2018-03-22	2018-04-13	2018-05-14	2018-06-04	2018-06-26
F3 SEPR	0.103185	0.0667605	0.063249	0.0577812	0.106923	0.0494597	0.030739			0.0446272	0.031398	0.0284693	0.0973423	0.0473787	0.0146257	0.0795146	0.110204	0.0869356	0.0606376
±SD	0.0317579	0.0150719	0.0295681	0.0305342	0.074222	0.0310116	0.0494268			0.0306829	0.0175193	0.0147196	0.0317391	0.0279024	0.00154824	0.035624	0.0512149	0.0544415	0.0393494
CB SEPR	0.0751089	0.0760803	0.0758176	0.0833703	0.152979	0.116479	0.019687				0.061526	0.0711251	0.0889589	0.0771107	0.0530053	0.0653491	0.103958	0.0614006
±SD	0.0221292	0.0407849	0.023724	0.0393669	0.0761381	0.0574714	0.0117331				0.0306092	0.015695	0.0492235	0.0280186	0.0253313	0.047166	0.030068	0.034429
SubitaneousSEPR	2017-02-09	2017-02-15	2017-03-28	2017-04-11	2017-05-16	2017-06-07	2017-06-28	2017-08-03	2017-09-05	2017-10-05	2017-11-15	2017-12-06	2018-01-25	2018-02-14	2018-03-22	2018-04-13	2018-05-14	2018-06-04	2018-06-26
F3 SSEPR		0.0519062	0.0502612	0.0507329	0.0426588	0.00877148	0.0265806			0.0319985	0.0203694	0.0246676	0.0923668	0.0433244	0.0146257	0.0745864	0.0482964	0.0478055	0.048799
±SD		0.0305974	0.0261393	0.0242216	0.0530397	0.0119031	0.0369978			0.0308024	0.0158072	0.0163207	0.0347088	0.0275139	0.00154824	0.0385462	0.0356296	0.0613571	0.0426494
CB SSEPR		0.0698493	0.0599662	0.074203	0.122342	0.00238013	0.00999251				0.0494161	0.057435	0.076639	0.0760747	0.0501009	0.0637001	0.0355919	0.0401185
±SD		0.0369167	0.0323335	0.0371529	0.101436	0.00487989	0.00977175				0.0328249	0.0266053	0.0510445	0.0278113	0.0255681	0.0472437	0.0474176	0.0335284
UnhatchedSEPR	2017-02-09	2017-02-15	2017-03-28	2017-04-11	2017-05-16	2017-06-07	2017-06-28	2017-08-03	2017-09-05	2017-10-05	2017-11-15	2017-12-06	2018-01-25	2018-02-14	2018-03-22	2018-04-13	2018-05-14	2018-06-04	2018-06-26
F3 USEPR		0.00100149	0.0129878	0.00563872	0.0442831	0.0271255	0.0028789			0.00992251	0.0101803	0.00321685	0.00497552	0.00374238	0	0.00492821	0.0619071	0.03913	0.0117502
±SD		0.00275344	0.0224912	0.0131672	0.0833935	0.0358734	0.01038			0.0252104	0.0118822	0.00675528	0.00542346	0.00461409	0	0.00901295	0.0589822	0.0431774	0.0228361
CB USEPR		0.00623107	0.0107969	0.00916732	0.0306376	0.114099	0.00969444				0.00771526	0.00479939	0.00490658	0.00103591	0.00290443	0.00164898	0.0683665	0.0212821
±SD		0.00659542	0.0155477	0.00836324	0.0562519	0.0595867	0.0107226				0.0137346	0.00774229	0.00619807	0.00215428	0.00385893	0.0034139	0.0594997	0.0308669

## Sheet: PEPR(Fig9)
Table s12. Population egg production rate (PEPR, eggs m⁻³ day⁻¹) of Acartia omorii at stations F3 and CB.
		2017-02-09	2017-02-15	2017-03-28	2017-04-11	2017-05-16	2017-06-07	2017-06-28	2017-08-03	2017-09-05	2017-10-05	2017-11-15	2017-12-06	2018-01-25	2018-02-14	2018-03-22	2018-04-13	2018-05-14	2018-06-04	2018-06-26
PEPR	F3	18950	3399.3	25317.8	50834.6	42254.7	22227.8	1968.92			463.857	677.052	339.224	23986.4	17546.5	4092.57	23802	99400.5	10071.8	7402.03
	±SD	5567.9	773.482	10902.5	30518.3	27788.8	14631	3199.41			264.185	368.13	192.949	8112.96	9510.29	1157.55	9226.2	48809	6375.39	5004.07
	CB	10934.1	1977.48	30872.6	38372.7	8258.17	59407					437.537	252.999	6421.7		7703.59	25015.1	23745.1	801.322
	±SD	3339.67	1028.79	11888.1	18069.3	4290.1	29232					239.307	54.6427	3278.16		3554.9	17832.1	7131.59	464.474
Subitaneous PEPR	F3		3301.24	20086.9	44854	19316.4	3618.47	1700.43			335.897	439.169	299.315	22887.8	15983	4092.57	22165.6	41660.5	5725.01	5898.49
	±SD		777.31	9400.76	25625.8	24965.7	4903.98	2397.68			288.621	337.592	214.451	8632.59	9505.09	1157.55	10102.1	29713.3	7267.89	5296.69
	CB		1817.68	26462.3	34138.5	6614.36	1425.77					380.241	221.374	6088.5		7241.38	24394.9	7974.12	525.457
	±SD		936.036	13170.3	17020.4	5556.63	2833.2					234.435	62.4144	3188.22		3455.16	17886	10622.8	426.715
Unhatched PEPR	F3		98.0568	5230.95	5980.54	22938.3	18609.3	268.489			127.961	237.883	39.9087	1098.61	1563.55	0	1636.39	57740	4346.76	1503.54
	±SD		157.886	9163.24	12555.2	33018.5	17436.4	805.466			262.046	255.706	73.9927	1107.96	1805.43	0	3095.04	56594.8	4788.56	2890.25
	CB		159.796	4410.38	4234.23	1643.81	57981.2					57.2966	31.6249	333.201		462.215	620.209	15771	275.865
	±SD		166.82	6057.1	4073.41	3077.16	30705.2					103.834	40.6964	423.287		623.251	1283.95	13859.3	396.842

## Sheet: Egg type composition (Fig10)
Table s13. Egg type composition (%) of Acartia omorii and surface water temeprature at stations F3 and CB.
F3	2017-02-15	2017-03-28	2017-04-11	2017-05-16	2017-06-07	2017-06-28	2017-08-03	2017-09-05	2017-10-05	2017-11-15	2017-12-06	2018-01-25	2018-02-14	2018-03-22	2018-04-13	2018-05-14	2018-06-04	2018-06-26
Unhatched EPR	2.88462	20.6612	11.7647	54.2857	83.7209	13.6364			27.5862	35.1351	11.7647	4.58015	8.91089	0	0	0	0	0
Subitaneous EPR	97.1154	79.3388	88.2353	45.7143	16.2791	86.3636			72.4138	64.8649	88.2353	95.4198	91.0891	100	93.125	41.9118	56.8421	79.6875
Quiecent egg	0	0	0	0	0	0			0	0	0	0	0	0	1.875	21.3235	20	10.9375
Diapause egg	0	0	0	0	0	0			0	0	0	0	0	0	0	26.4706	18.9474	6.25
Non-viable	0	0	0	0	0	0			0	0	0	0	0	0	5	10.2941	4.21053	3.125
Temp. (surface)	10.0803	11.8764	13.2917	19.0188	21.613	22.5899	25.5901	23.4852	21.9831	16.2012	14.835	9.54214	8.91829	11.4433	15.8541	18.23	23.4728	23.0777
CB	2017-02-15	2017-03-28	2017-04-11	2017-05-16	2017-06-07	2017-06-28	2017-08-03	2017-09-05	2017-10-05	2017-11-15	2017-12-06	2018-01-25	2018-02-14	2018-03-22	2018-04-13	2018-05-14	2018-06-04	2018-06-26
Unhatched EPR	8.08081	14.2857	11.0345	19.9052	97.6	50				13.0952	12.5	5.18868	1.38249	6	0	0	0
Subitaneous EPR	91.9192	85.7143	88.9655	80.0948	2.4	50				86.9048	87.5	94.8113	98.6175	94	97.5207	33.5821	65.5738
Quiecent egg	0	0	0	0	0	0				0	0	0	0	0	1.65289	31.3433	1.63934
Diapause egg	0	0	0	0	0	0				0	0	0	0	0	0	32.8358	19.6721
Non-viable	0	0	0	0	0	0				0	0	0	0	0	0.826446	2.23881	13.1148
Temp. (surface)	9.18945	11.1006	13.2004	18.6082	21.5338	23.6605	25.7817	23.9369	21.8359	16.5563	14.7161	9.48566	8.35707	10.968	15.7063	18.995	25.5795	25.5999
Egg type Composition
	EPR(eggs female day)
F3	2017-02-15	2017-03-28	2017-04-11	2017-05-16	2017-06-07	2017-06-28	2017-08-03	2017-09-05	2017-10-05	2017-11-15	2017-12-06	2018-01-25	2018-02-14	2018-03-22	2018-04-13	2018-05-14	2018-06-04	2018-06-26
Unhatched EPR	0.3	1.66667	0.833333	4.75	3.6	0.333333			0.727273	1.08333	0.363636	0.857143	0.75	0
Subitaneous EPR	10.1	6.4	6.25	4	0.7	2.11111			1.90909	2	2.72727	17.8571	7.66667	2.5	9.93333	4.75	4.15385	3.92308
Quiecent egg															0.2	2.41667	1.46154	0.538462
Diapause egg															0	3	1.38462	0.307692
Non-viable															0.533333	1.16667	0.307692	0.153846
CB	2017-02-15	2017-03-28	2017-04-11	2017-05-16	2017-06-07	2017-06-28	2017-08-03	2017-09-05	2017-10-05	2017-11-15	2017-12-06	2018-01-25	2018-02-14	2018-03-22	2018-04-13	2018-05-14	2018-06-04	2018-06-26
Unhatched EPR	0.888889	1.6	1.14286	3	8.71429	0.8				0.785714	0.875	0.916667	0.2	0.5
Subitaneous EPR	10.1111	9.6	9.21429	12.0714	0.214286	0.8				5.21429	6.125	16.75	14.2667	7.83333	7.86667	3.21429	3.07692
Quiecent egg															0.133333	3	0.0769231
Diapause egg															0	3.14286	0.923077
Non-viable															0.0666667	0.214286	0.615385

## Sheet: Egg type by individual (Fig11)
Table s14. Percent egg type (%) for each individual.
F3	2018/4-6 Percent composition of Unhatched egg for each individual
	2018-04-13					2018-05-14					2018-06-04					2018-06-26
♀Number	Diapause egg	Quiescent egg	Non-viable egg	Subitaneous egg	♀Number	Diapause egg	Quiescent egg	Non-viable egg	Subitaneous egg	♀Number	Diapause egg	Quiescent egg	Non-viable egg	Subitaneous egg	♀Number	Diapause egg	Quiescent egg	Non-viable egg	Subitaneous egg
1	0	0	0	100
2	0	0	0	100
3	0	0	0	100						1	0	0	0	100	1	0	0	0	100
4	0	0	0	100	1	0	0	0	100	2	0	0	0	100	2	0	0	0	100
5	0	0	0	100	2	0	0	0	100	3	0	0	0	100	3	0	0	0	100
6	0	0	0	100	3	0	0	0	100	4	0	0	0	100	4	0	0	0	100
7	0	0	0	100	4	0	0	0	100	5	5.26316	5.26316	5.26316	84.2105	5	0	0	0	100
8	0	0	0	100	5	0	0	22.2222	77.7778	6	16.6667	0	0	83.3333	6	0	0	0	100
9	0	0	0	100	6	0	35.2941	11.7647	52.9412	7	0	66.6667	0	33.3333	7	0	0	0	100
10	0	0	0	100	7	23.5294	23.5294	5.88235	47.0588	8	25	25	25	25	8	0	0	0	100
11	0	0	9.09091	90.9091	8	52.9412	5.88235	0	41.1765	9	11.1111	88.8889	0	0	9	0	0	0	100
12	0	0	12.5	87.5	9	25	12.5	25	37.5	10	50	50	0	0	10	0	0	50	50
13	0	0	13.3333	86.6667	10	20	50	30	0	11	66.6667	33.3333	0	0	11	25	0	25	50
14	0	0	22.2222	77.7778	11	46.6667	40	13.3333	0	12	83.3333	0	16.6667	0	12	20	40	0	40
15	0	37.5	25	37.5	12	60	30	10	0	13	0	0	100	0	13	25	62.5	0	12.5
CB
	2018-04-13					2018-05-14					2018-06-04
♀Number	Diapause egg	Quiescent egg	Non-viable egg	Subitaneous egg	♀Number	Diapause egg	Quiescent egg	Non-viable egg	Subitaneous egg	♀Number	Diapause egg	Quiescent egg	Non-viable egg	Subitaneous egg
1	0	0	0	100
2	0	0	0	100	1	0	0	0	100	1
3	0	0	0	100	2	0	0	0	100	2	0	0	0	100
4	0	0	0	100	3	0	0	0	100	3	0	0	0	100
5	0	0	0	100	4	0	0	0	100	4	0	0	0	100
6	0	0	0	100	5	10	0	0	90	5	0	0	0	100
7	0	0	0	100	6	14.2857	0	28.5714	57.1429	6	0	0	0	100
8	0	0	0	100	7	11.1111	77.7778	11.1111	0	7	0	0	0	100
9	0	0	0	100	8	30.7692	69.2308	0	0	8	0	0	11.1111	88.8889
10	0	0	0	100	9	46.6667	53.3333	0	0	9	14.2857	0	0	85.7143
11	0	0	0	100	10	50	50	0	0	10	0	0	33.3333	66.6667
12	0	0	0	100	11	50	50	0	0	11	44.4444	0	11.1111	44.4444
13	0	7.14286	0	92.8571	12	50	50	0	0	12	33.3333	33.3333	33.3333	0
14	0	0	14.2857	85.7143	13	75	25	0	0	13	75	0	25	0
15	0	33.3333	0	66.6667	14	83.3333	16.6667	0	0	15	0	0	100	0

## Sheet: Mult. Regr. Anal. (Subi. SEPR)
Table s15. Results of maltiple regression analysis for subitaneous egg production rate (SEPR).
Subitaneous SEPR Multiple regression analysis
Results
R	0.40116
R^2	0.16093
Adjusted R^2	0.153654
Standard error	0.91997
sample size	350
	DF	variation	variance	F	F(0.05)
Regression	3	56.1644	18.7215	22.1204	3.97395e-13
Residual	346	292.836	0.846346
SUM	349	349
	coefficient	std error	t	p
intercept	-2.21033e-15	0.0491745	-4.49486e-14	1
Tempb	-0.284518	0.05864	-4.85195	1.85234e-06
small diatoms	0.289639	0.061937	4.67634	4.1932e-06
small dinoflagellates	0.153738	0.0656053	2.34339	0.0196752
Raw data
		standardized data
		Subitaneous SEPR	Temp(bottom)	small diatoms (Carbon %)	small dinoflagellates (Carbon %)
F3	2017-02-15	-0.200361	-1.09127	0.31582	-0.15856
		0.00423777	-1.09127	0.31582	-0.15856
		0.657747	-1.09127	0.31582	-0.15856
		0.302532	-1.09127	0.31582	-0.15856
		0.0436605	-1.09127	0.31582	-0.15856
		0.716668	-1.09127	0.31582	-0.15856
		0.044694	-1.09127	0.31582	-0.15856
		0.503636	-1.09127	0.31582	-0.15856
	2017-03-28	-0.497393	-0.398022	-0.988081	0.775137
		-0.454598	-0.398022	-0.988081	0.775137
		0.456866	-0.398022	-0.988081	0.775137
		1.43492	-0.398022	-0.988081	0.775137
		0.00650142	-0.398022	-0.988081	0.775137
		0.0269058	-0.398022	-0.988081	0.775137
		0.0432803	-0.398022	-0.988081	0.775137
		-0.61469	-0.398022	-0.988081	0.775137
		0.543378	-0.398022	-0.988081	0.775137
		-0.518444	-0.398022	-0.988081	0.775137
		-0.775653	-0.398022	-0.988081	0.775137
		-0.485664	-0.398022	-0.988081	0.775137
		0.143412	-0.398022	-0.988081	0.775137
		-0.213261	-0.398022	-0.988081	0.775137
		0.0240686	-0.398022	-0.988081	0.775137
	2017-04-11	0.2223	-0.460065	-1.08821	1.25984
		-0.136592	-0.460065	-1.08821	1.25984
		-0.266065	-0.460065	-1.08821	1.25984
		1.28222	-0.460065	-1.08821	1.25984
		-0.237151	-0.460065	-1.08821	1.25984
		0.485757	-0.460065	-1.08821	1.25984
		-0.550584	-0.460065	-1.08821	1.25984
		-0.109618	-0.460065	-1.08821	1.25984
		-0.393726	-0.460065	-1.08821	1.25984
		0.0822333	-0.460065	-1.08821	1.25984
		-0.301429	-0.460065	-1.08821	1.25984
		-0.658634	-0.460065	-1.08821	1.25984
	2017-05-16	0.312364	-0.0893947	1.51623	-0.910314
		-1.1511	-0.0893947	1.51623	-0.910314
		0.199175	-0.0893947	1.51623	-0.910314
		0.65055	-0.0893947	1.51623	-0.910314
		-1.1511	-0.0893947	1.51623	-0.910314
		2.13276	-0.0893947	1.51623	-0.910314
		-1.1511	-0.0893947	1.51623	-0.910314
		-1.1511	-0.0893947	1.51623	-0.910314
		-1.1511	-0.0893947	1.51623	-0.910314
		1.39326	-0.0893947	1.51623	-0.910314
		-0.468632	-0.0893947	1.51623	-0.910314
	2017-06-07	-1.1511	0.21499	-1.05882	-0.483675
		-0.57401	0.21499	-1.05882	-0.483675
		-1.1511	0.21499	-1.05882	-0.483675
		-0.671959	0.21499	-1.05882	-0.483675
		-1.1511	0.21499	-1.05882	-0.483675
		-1.1511	0.21499	-1.05882	-0.483675
		-1.1511	0.21499	-1.05882	-0.483675
		-1.1511	0.21499	-1.05882	-0.483675
		-0.870531	0.21499	-1.05882	-0.483675
		-0.581449	0.21499	-1.05882	-0.483675
	2017-06-28	-0.852667	0.845558	-1.1506	1.52083
		-0.835517	0.845558	-1.1506	1.52083
		-0.896038	0.845558	-1.1506	1.52083
		1.56035	0.845558	-1.1506	1.52083
		-0.797416	0.845558	-1.1506	1.52083
		-0.890207	0.845558	-1.1506	1.52083
		-0.905077	0.845558	-1.1506	1.52083
		-0.649488	0.845558	-1.1506	1.52083
		-0.894363	0.845558	-1.1506	1.52083
	2017-10-05	1.00151	2.01468	0.142096	0.857457
		-1.1511	2.01468	0.142096	0.857457
		0.334508	2.01468	0.142096	0.857457
		-0.823258	2.01468	0.142096	0.857457
		-0.816055	2.01468	0.142096	0.857457
		-0.142305	2.01468	0.142096	0.857457
		-1.1511	2.01468	0.142096	0.857457
		-0.812066	2.01468	0.142096	0.857457
		-0.568237	2.01468	0.142096	0.857457
		-0.805012	2.01468	0.142096	0.857457
		-0.0787446	2.01468	0.142096	0.857457
	2017-11-15	-0.437362	1.37982	-0.729807	1.57542
		-0.0519699	1.37982	-0.729807	1.57542
		-0.923336	1.37982	-0.729807	1.57542
		-0.233443	1.37982	-0.729807	1.57542
		-0.920111	1.37982	-0.729807	1.57542
		-0.554491	1.37982	-0.729807	1.57542
		-0.954651	1.37982	-0.729807	1.57542
		-0.695208	1.37982	-0.729807	1.57542
		-0.692639	1.37982	-0.729807	1.57542
		-0.735129	1.37982	-0.729807	1.57542
		-1.1511	1.37982	-0.729807	1.57542
		-1.1511	1.37982	-0.729807	1.57542
	2017-12-06	-0.304418	0.647896	0.414043	-0.417691
	2017-12-06	-0.249707	0.647896	0.414043	-0.417691
	2017-12-06	-0.769105	0.647896	0.414043	-0.417691
	2017-12-06	-0.758503	0.647896	0.414043	-0.417691
	2017-12-06	-0.916825	0.647896	0.414043	-0.417691
	2017-12-06	-0.549197	0.647896	0.414043	-0.417691
	2017-12-06	-0.914536	0.647896	0.414043	-0.417691
	2017-12-06	0.150085	0.647896	0.414043	-0.417691
	2017-12-06	-0.573748	0.647896	0.414043	-0.417691
	2017-12-06	-0.911925	0.647896	0.414043	-0.417691
	2017-12-06	-0.966673	0.647896	0.414043	-0.417691
	2018-01-25	-0.968796	-1.27336	1.28499	-1.13456
		0.492342	-1.27336	1.28499	-1.13456
		1.06105	-1.27336	1.28499	-1.13456
		1.08289	-1.27336	1.28499	-1.13456
		0.289482	-1.27336	1.28499	-1.13456
		0.887853	-1.27336	1.28499	-1.13456
		1.414	-1.27336	1.28499	-1.13456
		0.7944	-1.27336	1.28499	-1.13456
		0.405439	-1.27336	1.28499	-1.13456
		2.49501	-1.27336	1.28499	-1.13456
		0.783836	-1.27336	1.28499	-1.13456
		1.1265	-1.27336	1.28499	-1.13456
		1.33871	-1.27336	1.28499	-1.13456
		0.787665	-1.27336	1.28499	-1.13456
	2018-02-14	-1.05267	-1.33108	-1.17415	-1.13687
		-0.707703	-1.33108	-1.17415	-1.13687
		-0.190732	-1.33108	-1.17415	-1.13687
		0.410186	-1.33108	-1.17415	-1.13687
		0.0747228	-1.33108	-1.17415	-1.13687
		0.749869	-1.33108	-1.17415	-1.13687
		0.0552411	-1.33108	-1.17415	-1.13687
		-1.02738	-1.33108	-1.17415	-1.13687
		0.47836	-1.33108	-1.17415	-1.13687
		-0.805121	-1.33108	-1.17415	-1.13687
		-0.346405	-1.33108	-1.17415	-1.13687
		-0.151873	-1.33108	-1.17415	-1.13687
	2018-03-22	-0.85701	-0.475146	-0.969936	-1.15512
		-0.809421	-0.475146	-0.969936	-1.15512
	2018-04-13	1.97511	0.0457602	0.698453	-0.23931
		1.51624	0.0457602	0.698453	-0.23931
		0.0531194	0.0457602	0.698453	-0.23931
		-0.741795	0.0457602	0.698453	-0.23931
		0.551085	0.0457602	0.698453	-0.23931
		1.22714	0.0457602	0.698453	-0.23931
		-0.36915	0.0457602	0.698453	-0.23931
		-0.0349607	0.0457602	0.698453	-0.23931
		-0.268083	0.0457602	0.698453	-0.23931
		1.11753	0.0457602	0.698453	-0.23931
		-0.679413	0.0457602	0.698453	-0.23931
		0.695508	0.0457602	0.698453	-0.23931
		0.0923164	0.0457602	0.698453	-0.23931
		0.551085	0.0457602	0.698453	-0.23931
		1.36438	0.0457602	0.698453	-0.23931
	2018-05-14	-0.538657	0.136269	-1.17839	-0.448968
		-0.158469	0.136269	-1.17839	-0.448968
		-1.1511	0.136269	-1.17839	-0.448968
		0.852632	0.136269	-1.17839	-0.448968
		-0.326562	0.136269	-1.17839	-0.448968
		-1.1511	0.136269	-1.17839	-0.448968
		1.00169	0.136269	-1.17839	-0.448968
		0.244195	0.136269	-1.17839	-0.448968
		0.605419	0.136269	-1.17839	-0.448968
		0.201691	0.136269	-1.17839	-0.448968
		0.354625	0.136269	-1.17839	-0.448968
		-1.1511	0.136269	-1.17839	-0.448968
	2018-06-04	-1.1511	0.580148	0.00910501	0.294704
		-1.1511	0.580148	0.00910501	0.294704
		-0.87844	0.580148	0.00910501	0.294704
		-0.0191051	0.580148	0.00910501	0.294704
		1.86391	0.580148	0.00910501	0.294704
		0.245754	0.580148	0.00910501	0.294704
		-1.1511	0.580148	0.00910501	0.294704
		-1.1511	0.580148	0.00910501	0.294704
		3.0505	0.580148	0.00910501	0.294704
		0.642162	0.580148	0.00910501	0.294704
		-1.1511	0.580148	0.00910501	0.294704
		0.276098	0.580148	0.00910501	0.294704
		-0.882228	0.580148	0.00910501	0.294704
	2018-06-26	-0.916635	0.826843	1.10415	-0.489782
		1.88271	0.826843	1.10415	-0.489782
		-0.693926	0.826843	1.10415	-0.489782
		-0.897547	0.826843	1.10415	-0.489782
		-0.881088	0.826843	1.10415	-0.489782
		0.988581	0.826843	1.10415	-0.489782
		0.35516	0.826843	1.10415	-0.489782
		0.788238	0.826843	1.10415	-0.489782
		-0.847977	0.826843	1.10415	-0.489782
		-0.584873	0.826843	1.10415	-0.489782
		-0.629411	0.826843	1.10415	-0.489782
		0.744082	0.826843	1.10415	-0.489782
		-0.483441	0.826843	1.10415	-0.489782
CB	2017-02-15	0.985359	-1.72182	0.600357	-0.364718
		-0.357682	-1.72182	0.600357	-0.364718
		0.840936	-1.72182	0.600357	-0.364718
		0.122498	-1.72182	0.600357	-0.364718
		-1.01351	-1.72182	0.600357	-0.364718
		-0.366775	-1.72182	0.600357	-0.364718
		1.10439	-1.72182	0.600357	-0.364718
		0.690821	-1.72182	0.600357	-0.364718
		1.29739	-1.72182	0.600357	-0.364718
	2017-03-28	0.791324	-0.661458	1.30112	-0.543736
		1.18068	-0.661458	1.30112	-0.543736
		0.906157	-0.661458	1.30112	-0.543736
		0.505009	-0.661458	1.30112	-0.543736
		-0.174622	-0.661458	1.30112	-0.543736
		-0.0681031	-0.661458	1.30112	-0.543736
		-0.0556493	-0.661458	1.30112	-0.543736
		0.997042	-0.661458	1.30112	-0.543736
		0.785466	-0.661458	1.30112	-0.543736
		0.155082	-0.661458	1.30112	-0.543736
		-0.426762	-0.661458	1.30112	-0.543736
		-0.408223	-0.661458	1.30112	-0.543736
		-0.893548	-0.661458	1.30112	-0.543736
		0.140881	-0.661458	1.30112	-0.543736
	2017-04-11	1.62491	-0.335521	-0.946518	1.84233
		0.453383	-0.335521	-0.946518	1.84233
		1.58104	-0.335521	-0.946518	1.84233
		0.354359	-0.335521	-0.946518	1.84233
		-0.278578	-0.335521	-0.946518	1.84233
		-0.312111	-0.335521	-0.946518	1.84233
		0.0284952	-0.335521	-0.946518	1.84233
		-0.115505	-0.335521	-0.946518	1.84233
		0.659634	-0.335521	-0.946518	1.84233
		-0.216531	-0.335521	-0.946518	1.84233
		2.0029	-0.335521	-0.946518	1.84233
		-0.508581	-0.335521	-0.946518	1.84233
		0.182598	-0.335521	-0.946518	1.84233
		1.00743	-0.335521	-0.946518	1.84233
	2017-05-16	-0.628339	0.207787	0.598977	-0.214726
		4.31799	0.207787	0.598977	-0.214726
		3.61199	0.207787	0.598977	-0.214726
		2.63198	0.207787	0.598977	-0.214726
		4.32018	0.207787	0.598977	-0.214726
		-1.1511	0.207787	0.598977	-0.214726
		3.22247	0.207787	0.598977	-0.214726
		1.40529	0.207787	0.598977	-0.214726
		-1.1511	0.207787	0.598977	-0.214726
		-1.1511	0.207787	0.598977	-0.214726
		0.584039	0.207787	0.598977	-0.214726
		-0.692639	0.207787	0.598977	-0.214726
		1.58847	0.207787	0.598977	-0.214726
		4.20315	0.207787	0.598977	-0.214726
	2017-06-07	-1.1511	1.35689	-1.06814	0.178737
		-1.1511	1.35689	-1.06814	0.178737
		-1.1511	1.35689	-1.06814	0.178737
		-1.1511	1.35689	-1.06814	0.178737
		-1.1511	1.35689	-1.06814	0.178737
		-1.1511	1.35689	-1.06814	0.178737
		-1.1511	1.35689	-1.06814	0.178737
		-0.874719	1.35689	-1.06814	0.178737
		-1.1511	1.35689	-1.06814	0.178737
		-0.867874	1.35689	-1.06814	0.178737
		-0.986467	1.35689	-1.06814	0.178737
		-1.1511	1.35689	-1.06814	0.178737
		-1.1511	1.35689	-1.06814	0.178737
		-1.1511	1.35689	-1.06814	0.178737
	2017-06-28	-1.1511	1.29558	-1.16726	2.41341
		-0.868229	1.29558	-1.16726	2.41341
		-0.832688	1.29558	-1.16726	2.41341
		-1.1511	1.29558	-1.16726	2.41341
		-0.666463	1.29558	-1.16726	2.41341
	2017-11-15	0.901469	0.425364	-0.516039	-0.251988
		-0.379836	0.425364	-0.516039	-0.251988
		0.174102	0.425364	-0.516039	-0.251988
		-0.378663	0.425364	-0.516039	-0.251988
		-0.395438	0.425364	-0.516039	-0.251988
		-0.872921	0.425364	-0.516039	-0.251988
		-0.0181989	0.425364	-0.516039	-0.251988
		-0.479187	0.425364	-0.516039	-0.251988
		-0.671971	0.425364	-0.516039	-0.251988
		1.42102	0.425364	-0.516039	-0.251988
		0.720037	0.425364	-0.516039	-0.251988
		-0.203667	0.425364	-0.516039	-0.251988
		0.255503	0.425364	-0.516039	-0.251988
	2017-12-06	0.247744	-0.0163959	1.51939	-1.07432
		-0.0356978	-0.0163959	1.51939	-1.07432
		0.564699	-0.0163959	1.51939	-1.07432
		0.552991	-0.0163959	1.51939	-1.07432
		0.628933	-0.0163959	1.51939	-1.07432
		0.0480867	-0.0163959	1.51939	-1.07432
		-0.0778242	-0.0163959	1.51939	-1.07432
	2018-01-25	1.66366	-1.61307	1.5751	-1.02406
		-1.04099	-1.61307	1.5751	-1.02406
		0.126088	-1.61307	1.5751	-1.02406
		2.22996	-1.61307	1.5751	-1.02406
		1.14759	-1.61307	1.5751	-1.02406
		-0.910302	-1.61307	1.5751	-1.02406
		0.642326	-1.61307	1.5751	-1.02406
		0.103956	-1.61307	1.5751	-1.02406
		1.48079	-1.61307	1.5751	-1.02406
		0.850324	-1.61307	1.5751	-1.02406
		1.03315	-1.61307	1.5751	-1.02406
	2018-02-14	0.738089	-1.98952	1.07998	-1.10353
		0.486879	-1.98952	1.07998	-1.10353
		0.992659	-1.98952	1.07998	-1.10353
		-0.188089	-1.98952	1.07998	-1.10353
		1.53865	-1.98952	1.07998	-1.10353
		1.31021	-1.98952	1.07998	-1.10353
		-0.465112	-1.98952	1.07998	-1.10353
		-0.247321	-1.98952	1.07998	-1.10353
		0.231659	-1.98952	1.07998	-1.10353
		0.460219	-1.98952	1.07998	-1.10353
		0.922288	-1.98952	1.07998	-1.10353
		0.955709	-1.98952	1.07998	-1.10353
		0.83669	-1.98952	1.07998	-1.10353
		-0.0750032	-1.98952	1.07998	-1.10353
		0.0378058	-1.98952	1.07998	-1.10353
	2018-03-22	-0.182314	-0.728073	0.93095	-1.15512
		0.170179	-0.728073	0.93095	-1.15512
		0.00166176	-0.728073	0.93095	-1.15512
		0.721971	-0.728073	0.93095	-1.15512
		0.53943	-0.728073	0.93095	-1.15512
		-0.241566	-0.728073	0.93095	-1.15512
		-0.289074	-0.728073	0.93095	-1.15512
		-0.586415	-0.728073	0.93095	-1.15512
		-0.8012	-0.728073	0.93095	-1.15512
		0.828055	-0.728073	0.93095	-1.15512
		-0.868369	-0.728073	0.93095	-1.15512
		-0.0384788	-0.728073	0.93095	-1.15512
	2018-04-13	2.7857	0.189952	0.31416	0.277515
		-0.476967	0.189952	0.31416	0.277515
		1.40684	0.189952	0.31416	0.277515
		-0.79742	0.189952	0.31416	0.277515
		-0.283026	0.189952	0.31416	0.277515
		-0.316853	0.189952	0.31416	0.277515
		-0.224813	0.189952	0.31416	0.277515
		-0.0710341	0.189952	0.31416	0.277515
		-0.0589122	0.189952	0.31416	0.277515
		1.19775	0.189952	0.31416	0.277515
		-0.45023	0.189952	0.31416	0.277515
		-0.0706329	0.189952	0.31416	0.277515
		-0.440597	0.189952	0.31416	0.277515
		1.66376	0.189952	0.31416	0.277515
		-0.362598	0.189952	0.31416	0.277515
	2018-05-14	-0.207912	0.97459	-1.17793	-0.741885
		-1.1511	0.97459	-1.17793	-0.741885
		-1.1511	0.97459	-1.17793	-0.741885
		1.87141	0.97459	-1.17793	-0.741885
		-1.1511	0.97459	-1.17793	-0.741885
		0.92863	0.97459	-1.17793	-0.741885
		0.217122	0.97459	-1.17793	-0.741885
		-1.1511	0.97459	-1.17793	-0.741885
		-1.1511	0.97459	-1.17793	-0.741885
		-1.1511	0.97459	-1.17793	-0.741885
		0.809411	0.97459	-1.17793	-0.741885
		-1.1511	0.97459	-1.17793	-0.741885
		0.30479	0.97459	-1.17793	-0.741885
		-1.1511	0.97459	-1.17793	-0.741885
	2018-06-04	0.0110882	1.17093	-1.17839	2.11777
		0.299117	1.17093	-1.17839	2.11777
		-0.0407654	1.17093	-1.17839	2.11777
		-0.560578	1.17093	-1.17839	2.11777
		-1.1511	1.17093	-1.17839	2.11777
		-0.122014	1.17093	-1.17839	2.11777
		-1.1511	1.17093	-1.17839	2.11777
		-0.541645	1.17093	-1.17839	2.11777
		-0.843127	1.17093	-1.17839	2.11777
		1.30724	1.17093	-1.17839	2.11777
		-1.1511	1.17093	-1.17839	2.11777
		0.494626	1.17093	-1.17839	2.11777
		-0.179445	1.17093	-1.17839	2.11777

## Sheet: Mult. Regr. Anal. (Unhat. SEPR)
Table s16. Results of multiple regression analysis for unhatched egg production rate (SEPR).
Unhatched SEPR multiple regression analysis
R	0.495162
R^2	0.245186
Adjusted R^2	0.238641
Standard error	0.872559
sample size	350
	DF	variation	variance	F	F(0.05)
Regression	3	85.5698	28.5233	37.4636	5.46153e-21
Residual	346	263.43	0.761359
SUM	349	349
	coefficient	std error	t	p
intercept	1.13064e-15	0.0466402	2.42416e-14	1
Tempb	0.202056	0.0476206	4.24304	2.83499e-05
large diatoms	0.317457	0.0480002	6.61365	1.42456e-10
large dinoflagellates	0.319175	0.0474297	6.72944	7.08061e-11
Raw data		Standardized data
		Unhatched SEPR	Temp(bottom)	large diatoms (Carbon %)	large dinoflagellates (Carbon %)
F3	2017-02-15	-0.368843	-1.09127	-0.293557	0.758778
		-0.501173	-1.09127	-0.293557	0.758778
		-0.501173	-1.09127	-0.293557	0.758778
		-0.269944	-1.09127	-0.293557	0.758778
		-0.501173	-1.09127	-0.293557	0.758778
		-0.501173	-1.09127	-0.293557	0.758778
		-0.501173	-1.09127	-0.293557	0.758778
		-0.501173	-1.09127	-0.293557	0.758778
	2017-03-28	-0.137225	-0.398022	-0.293557	1.81952
		-0.501173	-0.398022	-0.293557	1.81952
		-0.338405	-0.398022	-0.293557	1.81952
		-0.279673	-0.398022	-0.293557	1.81952
		-0.501173	-0.398022	-0.293557	1.81952
		-0.501173	-0.398022	-0.293557	1.81952
		-0.311183	-0.398022	-0.293557	1.81952
		-0.302078	-0.398022	-0.293557	1.81952
		-0.501173	-0.398022	-0.293557	1.81952
		0.203283	-0.398022	-0.293557	1.81952
		-0.501173	-0.398022	-0.293557	1.81952
		1.53646	-0.398022	-0.293557	1.81952
		-0.501173	-0.398022	-0.293557	1.81952
		0.334247	-0.398022	-0.293557	1.81952
		-0.501173	-0.398022	-0.293557	1.81952
	2017-04-11	-0.501173	-0.460065	-0.293557	0.873153
		0.402543	-0.460065	-0.293557	0.873153
		-0.501173	-0.460065	-0.293557	0.873153
		-0.501173	-0.460065	-0.293557	0.873153
		-0.501173	-0.460065	-0.293557	0.873153
		0.41014	-0.460065	-0.293557	0.873153
		-0.501173	-0.460065	-0.293557	0.873153
		-0.269237	-0.460065	-0.293557	0.873153
		-0.501173	-0.460065	-0.293557	0.873153
		-0.501173	-0.460065	-0.293557	0.873153
		-0.501173	-0.460065	-0.293557	0.873153
		-0.501173	-0.460065	-0.293557	0.873153
	2017-05-16	-0.501173	-0.0893947	-0.293557	-0.497142
		1.68498	-0.0893947	-0.293557	-0.497142
		-0.250587	-0.0893947	-0.293557	-0.497142
		-0.501173	-0.0893947	-0.293557	-0.497142
		2.24306	-0.0893947	-0.293557	-0.497142
		-0.501173	-0.0893947	-0.293557	-0.497142
		6.75312	-0.0893947	-0.293557	-0.497142
		0.172223	-0.0893947	-0.293557	-0.497142
		2.4658	-0.0893947	-0.293557	-0.497142
		-0.501173	-0.0893947	-0.293557	-0.497142
		-0.501173	-0.0893947	-0.293557	-0.497142
	2017-06-07	1.72279	0.21499	-0.291695	3.45242
		-0.501173	0.21499	-0.291695	3.45242
		0.546084	0.21499	-0.291695	3.45242
		-0.501173	0.21499	-0.291695	3.45242
		1.39901	0.21499	-0.291695	3.45242
		-0.277469	0.21499	-0.291695	3.45242
		1.80424	0.21499	-0.291695	3.45242
		0.0785973	0.21499	-0.291695	3.45242
		0.748469	0.21499	-0.291695	3.45242
		-0.184023	0.21499	-0.291695	3.45242
	2017-06-28	-0.501173	0.845558	-0.293557	-0.203858
		-0.501173	0.845558	-0.293557	-0.203858
		-0.501173	0.845558	-0.293557	-0.203858
		0.404579	0.845558	-0.293557	-0.203858
		-0.501173	0.845558	-0.293557	-0.203858
		-0.501173	0.845558	-0.293557	-0.203858
		-0.501173	0.845558	-0.293557	-0.203858
		-0.501173	0.845558	-0.293557	-0.203858
		-0.501173	0.845558	-0.293557	-0.203858
	2017-10-05	-0.501173	2.01468	-0.285243	-0.497142
		1.79358	2.01468	-0.285243	-0.497142
		-0.501173	2.01468	-0.285243	-0.497142
		-0.136124	2.01468	-0.285243	-0.497142
		-0.128105	2.01468	-0.285243	-0.497142
		-0.501173	2.01468	-0.285243	-0.497142
		-0.172116	2.01468	-0.285243	-0.497142
		-0.501173	2.01468	-0.285243	-0.497142
		-0.501173	2.01468	-0.285243	-0.497142
		-0.501173	2.01468	-0.285243	-0.497142
		-0.501173	2.01468	-0.285243	-0.497142
	2017-11-15	-0.501173	1.37982	-0.293557	-0.497142
		-0.0116245	1.37982	-0.293557	-0.497142
		0.259663	1.37982	-0.293557	-0.497142
		-0.245723	1.37982	-0.293557	-0.497142
		0.270437	1.37982	-0.293557	-0.497142
		-0.501173	1.37982	-0.293557	-0.497142
		-0.28243	1.37982	-0.293557	-0.497142
		-0.501173	1.37982	-0.293557	-0.497142
		-0.501173	1.37982	-0.293557	-0.497142
		-0.501173	1.37982	-0.293557	-0.497142
		-0.0992481	1.37982	-0.293557	-0.497142
		-0.196406	1.37982	-0.293557	-0.497142
	2017-12-06	-0.501173	0.647896	-0.23697	-0.497142
	2017-12-06	-0.501173	0.647896	-0.23697	-0.497142
	2017-12-06	-0.501173	0.647896	-0.23697	-0.497142
	2017-12-06	-0.282597	0.647896	-0.23697	-0.497142
	2017-12-06	-0.240311	0.647896	-0.23697	-0.497142
	2017-12-06	-0.501173	0.647896	-0.23697	-0.497142
	2017-12-06	-0.501173	0.647896	-0.23697	-0.497142
	2017-12-06	-0.501173	0.647896	-0.23697	-0.497142
	2017-12-06	-0.501173	0.647896	-0.23697	-0.497142
	2017-12-06	0.0314636	0.647896	-0.23697	-0.497142
	2017-12-06	-0.501173	0.647896	-0.23697	-0.497142
	2018-01-25	-0.0951878	-1.27336	-0.262431	-0.497142
		-0.370462	-1.27336	-0.262431	-0.497142
		-0.501173	-1.27336	-0.262431	-0.497142
		-0.239328	-1.27336	-0.262431	-0.497142
		-0.501173	-1.27336	-0.262431	-0.497142
		-0.248911	-1.27336	-0.262431	-0.497142
		-0.501173	-1.27336	-0.262431	-0.497142
		-0.373744	-1.27336	-0.262431	-0.497142
		-0.367851	-1.27336	-0.262431	-0.497142
		-0.501173	-1.27336	-0.262431	-0.497142
		-0.247699	-1.27336	-0.262431	-0.497142
		-0.380407	-1.27336	-0.262431	-0.497142
		-0.501173	-1.27336	-0.262431	-0.497142
		-0.501173	-1.27336	-0.262431	-0.497142
	2018-02-14	-0.281982	-1.33108	-0.293557	-0.497142
		-0.501173	-1.33108	-0.293557	-0.497142
		-0.501173	-1.33108	-0.293557	-0.497142
		-0.501173	-1.33108	-0.293557	-0.497142
		-0.364679	-1.33108	-0.293557	-0.497142
		-0.501173	-1.33108	-0.293557	-0.497142
		-0.366848	-1.33108	-0.293557	-0.497142
		-0.363419	-1.33108	-0.293557	-0.497142
		-0.198775	-1.33108	-0.293557	-0.497142
		-0.501173	-1.33108	-0.293557	-0.497142
		-0.501173	-1.33108	-0.293557	-0.497142
		-0.253922	-1.33108	-0.293557	-0.497142
	2018-03-22	-0.501173	-0.475146	-0.293557	-0.497142
		-0.501173	-0.475146	-0.293557	-0.497142
	2018-04-13	-0.501173	0.0457602	-0.234803	-0.497142
		-0.501173	0.0457602	-0.234803	-0.497142
		-0.118062	0.0457602	-0.234803	-0.497142
		0.258421	0.0457602	-0.234803	-0.497142
		-0.501173	0.0457602	-0.234803	-0.497142
		-0.501173	0.0457602	-0.234803	-0.497142
		-0.501173	0.0457602	-0.234803	-0.497142
		-0.501173	0.0457602	-0.234803	-0.497142
		-0.360712	0.0457602	-0.234803	-0.497142
		-0.501173	0.0457602	-0.234803	-0.497142
		-0.501173	0.0457602	-0.234803	-0.497142
		-0.184838	0.0457602	-0.234803	-0.497142
		-0.501173	0.0457602	-0.234803	-0.497142
		-0.311636	0.0457602	-0.234803	-0.497142
		-0.501173	0.0457602	-0.234803	-0.497142
	2018-05-14	0.635409	0.136269	3.3365	-0.497142
		-0.501173	0.136269	3.3365	-0.497142
		1.97	0.136269	3.3365	-0.497142
		1.48206	0.136269	3.3365	-0.497142
		-0.501173	0.136269	3.3365	-0.497142
		3.45891	0.136269	3.3365	-0.497142
		-0.501173	0.136269	3.3365	-0.497142
		-0.501173	0.136269	3.3365	-0.497142
		1.69918	0.136269	3.3365	-0.497142
		-0.0707956	0.136269	3.3365	-0.497142
		1.89399	0.136269	3.3365	-0.497142
		2.90067	0.136269	3.3365	-0.497142
	2018-06-04	2.1933	0.580148	-0.293557	-0.497142
		1.8748	0.580148	-0.293557	-0.497142
		0.409638	0.580148	-0.293557	-0.497142
		-0.24908	0.580148	-0.293557	-0.497142
		-0.501173	0.580148	-0.293557	-0.497142
		-0.501173	0.580148	-0.293557	-0.497142
		2.06569	0.580148	-0.293557	-0.497142
		1.28304	0.580148	-0.293557	-0.497142
		0.376036	0.580148	-0.293557	-0.497142
		-0.501173	0.580148	-0.293557	-0.497142
		-0.250587	0.580148	-0.293557	-0.497142
		-0.501173	0.580148	-0.293557	-0.497142
		0.0975976	0.580148	-0.293557	-0.497142
	2018-06-26	1.32634	0.826843	-0.293557	-0.497142
		-0.501173	0.826843	-0.293557	-0.497142
		-0.246644	0.826843	-0.293557	-0.497142
		-0.501173	0.826843	-0.293557	-0.497142
		-0.501173	0.826843	-0.293557	-0.497142
		-0.501173	0.826843	-0.293557	-0.497142
		-0.501173	0.826843	-0.293557	-0.497142
		-0.501173	0.826843	-0.293557	-0.497142
		-0.501173	0.826843	-0.293557	-0.497142
		-0.501173	0.826843	-0.293557	-0.497142
		0.37017	0.826843	-0.293557	-0.497142
		-0.501173	0.826843	-0.293557	-0.497142
		0.242259	0.826843	-0.293557	-0.497142
CB	2017-02-15	-0.33125	-1.72182	-0.280351	0.523937
		-0.501173	-1.72182	-0.280351	0.523937
		-0.342736	-1.72182	-0.280351	0.523937
		-0.186031	-1.72182	-0.280351	0.523937
		-0.501173	-1.72182	-0.280351	0.523937
		-0.501173	-1.72182	-0.280351	0.523937
		-0.501173	-1.72182	-0.280351	0.523937
		-0.128271	-1.72182	-0.280351	0.523937
		-0.160377	-1.72182	-0.280351	0.523937
	2017-03-28	-0.140694	-0.661458	-0.286233	-0.497142
		-0.501173	-0.661458	-0.286233	-0.497142
		-0.501173	-0.661458	-0.286233	-0.497142
		-0.501173	-0.661458	-0.286233	-0.497142
		0.767344	-0.661458	-0.286233	-0.497142
		-0.328901	-0.661458	-0.286233	-0.497142
		-0.297878	-0.661458	-0.286233	-0.497142
		-0.501173	-0.661458	-0.286233	-0.497142
		-0.501173	-0.661458	-0.286233	-0.497142
		-0.501173	-0.661458	-0.286233	-0.497142
		0.30537	-0.661458	-0.286233	-0.497142
		0.160576	-0.661458	-0.286233	-0.497142
		-0.214393	-0.661458	-0.286233	-0.497142
		-0.341328	-0.661458	-0.286233	-0.497142
	2017-04-11	-0.329448	-0.335521	-0.293557	-0.1025
		-0.501173	-0.335521	-0.293557	-0.1025
		-0.0665717	-0.335521	-0.293557	-0.1025
		-0.501173	-0.335521	-0.293557	-0.1025
		-0.501173	-0.335521	-0.293557	-0.1025
		-0.0340701	-0.335521	-0.293557	-0.1025
		-0.125896	-0.335521	-0.293557	-0.1025
		-0.501173	-0.335521	-0.293557	-0.1025
		0.00288617	-0.335521	-0.293557	-0.1025
		-0.501173	-0.335521	-0.293557	-0.1025
		-0.281676	-0.335521	-0.293557	-0.1025
		-0.262694	-0.335521	-0.293557	-0.1025
		-0.00615291	-0.335521	-0.293557	-0.1025
		-0.300881	-0.335521	-0.293557	-0.1025
	2017-05-16	-0.501173	0.207787	-0.293557	0.220609
		-0.501173	0.207787	-0.293557	0.220609
		-0.501173	0.207787	-0.293557	0.220609
		-0.501173	0.207787	-0.293557	0.220609
		-0.283594	0.207787	-0.293557	0.220609
		2.18533	0.207787	-0.293557	0.220609
		-0.501173	0.207787	-0.293557	0.220609
		-0.501173	0.207787	-0.293557	0.220609
		2.94885	0.207787	-0.293557	0.220609
		3.01482	0.207787	-0.293557	0.220609
		-0.501173	0.207787	-0.293557	0.220609
		0.00931782	0.207787	-0.293557	0.220609
		-0.501173	0.207787	-0.293557	0.220609
		-0.501173	0.207787	-0.293557	0.220609
	2017-06-07	4.08333	1.35689	-0.280817	2.71144
		2.46212	1.35689	-0.280817	2.71144
		2.81102	1.35689	-0.280817	2.71144
		1.71888	1.35689	-0.280817	2.71144
		2.97685	1.35689	-0.280817	2.71144
		1.95757	1.35689	-0.280817	2.71144
		1.81408	1.35689	-0.280817	2.71144
		-0.501173	1.35689	-0.280817	2.71144
		3.6281	1.35689	-0.280817	2.71144
		3.28325	1.35689	-0.280817	2.71144
		-0.501173	1.35689	-0.280817	2.71144
		1.98869	1.35689	-0.280817	2.71144
		4.1947	1.35689	-0.280817	2.71144
		1.72608	1.35689	-0.280817	2.71144
	2017-06-28	-0.218258	1.29558	-0.293557	-0.309087
		0.128773	1.29558	-0.293557	-0.309087
		-0.501173	1.29558	-0.293557	-0.309087
		-0.240943	1.29558	-0.293557	-0.309087
		-0.501173	1.29558	-0.293557	-0.309087
	2017-11-15	-0.501173	0.425364	-0.293557	-0.497142
		0.357623	0.425364	-0.293557	-0.497142
		-0.501173	0.425364	-0.293557	-0.497142
		-0.501173	0.425364	-0.293557	-0.497142
		-0.501173	0.425364	-0.293557	-0.497142
		-0.501173	0.425364	-0.293557	-0.497142
		-0.248878	0.425364	-0.293557	-0.497142
		0.496386	0.425364	-0.293557	-0.497142
		-0.234421	0.425364	-0.293557	-0.497142
		-0.262504	0.425364	-0.293557	-0.497142
		-0.501173	0.425364	-0.293557	-0.497142
		-0.501173	0.425364	-0.293557	-0.497142
		-0.501173	0.425364	-0.293557	-0.497142
	2017-12-06	0.018027	-0.0163959	-0.25132	-0.497142
		-0.501173	-0.0163959	-0.25132	-0.497142
		-0.501173	-0.0163959	-0.25132	-0.497142
		-0.290341	-0.0163959	-0.25132	-0.497142
		-0.501173	-0.0163959	-0.25132	-0.497142
		-0.501173	-0.0163959	-0.25132	-0.497142
		-0.301993	-0.0163959	-0.25132	-0.497142
	2018-01-25	-0.125068	-1.61307	-0.277795	-0.497142
		-0.501173	-1.61307	-0.277795	-0.497142
		-0.501173	-1.61307	-0.277795	-0.497142
		-0.23226	-1.61307	-0.277795	-0.497142
		-0.501173	-1.61307	-0.277795	-0.497142
		-0.233048	-1.61307	-0.277795	-0.497142
		-0.251553	-1.61307	-0.277795	-0.497142
		-0.501173	-1.61307	-0.277795	-0.497142
		-0.501173	-1.61307	-0.277795	-0.497142
		-0.238989	-1.61307	-0.277795	-0.497142
		-0.501173	-1.61307	-0.277795	-0.497142
	2018-02-14	-0.501173	-1.98952	-0.263593	-0.497142
		-0.501173	-1.98952	-0.263593	-0.497142
		-0.360758	-1.98952	-0.263593	-0.497142
		-0.382028	-1.98952	-0.263593	-0.497142
		-0.501173	-1.98952	-0.263593	-0.497142
		-0.501173	-1.98952	-0.263593	-0.497142
		-0.501173	-1.98952	-0.263593	-0.497142
		-0.501173	-1.98952	-0.263593	-0.497142
		-0.501173	-1.98952	-0.263593	-0.497142
		-0.501173	-1.98952	-0.263593	-0.497142
		-0.501173	-1.98952	-0.263593	-0.497142
		-0.501173	-1.98952	-0.263593	-0.497142
		-0.384679	-1.98952	-0.263593	-0.497142
		-0.501173	-1.98952	-0.263593	-0.497142
		-0.501173	-1.98952	-0.263593	-0.497142
	2018-03-22	-0.501173	-0.728073	-0.293557	-0.497142
		-0.501173	-0.728073	-0.293557	-0.497142
		-0.358552	-0.728073	-0.293557	-0.497142
		-0.501173	-0.728073	-0.293557	-0.497142
		-0.23226	-0.728073	-0.293557	-0.497142
		-0.356494	-0.728073	-0.293557	-0.497142
		-0.501173	-0.728073	-0.293557	-0.497142
		-0.501173	-0.728073	-0.293557	-0.497142
		-0.371303	-0.728073	-0.293557	-0.497142
		-0.501173	-0.728073	-0.293557	-0.497142
		-0.343764	-0.728073	-0.293557	-0.497142
		-0.501173	-0.728073	-0.293557	-0.497142
	2018-04-13	-0.501173	0.189952	-0.279838	-0.497142
		-0.501173	0.189952	-0.279838	-0.497142
		-0.501173	0.189952	-0.279838	-0.497142
		-0.304264	0.189952	-0.279838	-0.497142
		-0.501173	0.189952	-0.279838	-0.497142
		-0.501173	0.189952	-0.279838	-0.497142
		-0.501173	0.189952	-0.279838	-0.497142
		-0.501173	0.189952	-0.279838	-0.497142
		-0.501173	0.189952	-0.279838	-0.497142
		-0.299987	0.189952	-0.279838	-0.497142
		-0.501173	0.189952	-0.279838	-0.497142
		-0.300658	0.189952	-0.279838	-0.497142
		-0.501173	0.189952	-0.279838	-0.497142
		-0.501173	0.189952	-0.279838	-0.497142
		-0.501173	0.189952	-0.279838	-0.497142
	2018-05-14	0.286501	0.97459	3.67863	-0.497142
		1.88985	0.97459	3.67863	-0.497142
		1.84494	0.97459	3.67863	-0.497142
		-0.501173	0.97459	3.67863	-0.497142
		2.38549	0.97459	3.67863	-0.497142
		-0.501173	0.97459	3.67863	-0.497142
		-0.501173	0.97459	3.67863	-0.497142
		2.78655	0.97459	3.67863	-0.497142
		1.57144	0.97459	3.67863	-0.497142
		1.51235	0.97459	3.67863	-0.497142
		-0.258616	0.97459	3.67863	-0.497142
		3.52961	0.97459	3.67863	-0.497142
		-0.501173	0.97459	3.67863	-0.497142
		2.60399	0.97459	3.67863	-0.497142
	2018-06-04	-0.501173	1.17093	-0.293557	-0.497142
		-0.501173	1.17093	-0.293557	-0.497142
		-0.501173	1.17093	-0.293557	-0.497142
		-0.501173	1.17093	-0.293557	-0.497142
		0.608427	1.17093	-0.293557	-0.497142
		0.931174	1.17093	-0.293557	-0.497142
		0.209828	1.17093	-0.293557	-0.497142
		-0.161862	1.17093	-0.293557	-0.497142
		-0.501173	1.17093	-0.293557	-0.497142
		-0.159006	1.17093	-0.293557	-0.497142
		1.95469	1.17093	-0.293557	-0.497142
		-0.195756	1.17093	-0.293557	-0.497142
		-0.501173	1.17093	-0.293557	-0.497142

## Sheet: RawData_EggProd.indi. F3
Table s17. Raw data of egg production for each individual at statoin F3.
F3		EPR(eggs female day)	Unhatced EPR	Subitaneous EPR	PL (µm)	egg weight(µgC)	female Weight(µgC)	Total SEPR (Ceggs Cfemale⁻¹ day⁻¹)	Unhatced SEPR	Subitaneous SEPR
	2017-02-09	12			843.163	0.3	3.17547	0.0944743
		14			892.7	0.35	3.78593	0.0924475
		13			892.9	0.325	3.78855	0.0857849
		15			890.477	0.375	3.75697	0.0998144
		8			870.792	0.2	3.50701	0.0570287
		16			860.286	0.4	3.37831	0.118402
		17			857.043	0.425	3.33924	0.127274
		20			836	0.5	3.09311	0.16165
		11			946.6	0.275	4.53516	0.0606373
		26			901.827	0.65	3.90643	0.166393
		14			894.4	0.35	3.80818	0.0919073
		13			875.9	0.325	3.57075	0.0910172
		13			876.312	0.325	3.57593	0.0908855
		19			940.4	0.475	4.44429	0.106879
	2017-02-15	9	1	8	949.1	0.225	4.57215	0.0492109	0.00546788	0.0437431
		8	0	8	890.9	0.2	3.76247	0.0531566	0	0.0531566
		11	0	11	854.123	0.275	3.30433	0.0832242	0	0.0832242
		8	1	7	791.8	0.2	2.61659	0.0764354	0.00955442	0.0668809
		9	0	9	915.6	0.225	4.09311	0.0549704	0	0.0549704
		12	0	12	869.5	0.3	3.491	0.0859352	0	0.0859352
		8	0	8	881	0.2	3.63518	0.0550179	0	0.0550179
		12	0	12	904.369	0.3	3.94044	0.0761336	0	0.0761336
	2017-03-28	6	2	4	855.84	0.15	3.32483	0.0451151	0.0150384	0.0300767
		4	0	4	838.4	0.1	3.12054	0.0320457	0	0.0320457
		12	1	11	887.4	0.3	3.71713	0.0807074	0.00672562	0.0739818
		14	1	13	802.928	0.35	2.73152	0.128134	0.00915242	0.118981
		8	0	8	890.334	0.2	3.75511	0.0532607	0	0.0532607
		6	0	6	806.352	0.15	2.76755	0.0541995	0	0.0541995
		8	1	7	843.945	0.2	3.18455	0.0628033	0.00785041	0.0549529
		4	1	3	831.215	0.1	3.03891	0.0329066	0.00822665	0.0246799
		9	0	9	817.4	0.225	2.88602	0.0779622	0	0.0779622
		8	4	4	864.984	0.2	3.43546	0.0582164	0.0291082	0.0291082
		3	0	3	933.3	0.075	4.34176	0.0172741	0	0.0172741
		15	11	4	850.913	0.375	3.26623	0.114811	0.084195	0.0306164
		8	0	8	858.6	0.2	3.35796	0.0595599	0	0.0595599
		9	4	5	818.4	0.225	2.8969	0.0776691	0.0345196	0.0431495
		7	0	7	848.4	0.175	3.23661	0.054069	0	0.054069
	2017-04-11	9	0	9	875.1	0.225	3.56072	0.0631895	0	0.0631895
		9	4	5	797.784	0.225	2.67798	0.0840187	0.0373416	0.046677
		6	0	6	884.8	0.15	3.68369	0.0407201	0	0.0407201
		15	0	15	857.899	0.375	3.34953	0.111956	0	0.111956
		6	0	6	875.613	0.15	3.56715	0.0420504	0	0.0420504
		15	5	10	855.4	0.375	3.31957	0.112967	0.0376555	0.0753111
		3	0	3	801.3	0.075	2.71449	0.0276294	0	0.0276294
		6	1	5	791.016	0.15	2.60862	0.0575017	0.00958362	0.0479181
		4	0	4	815.9	0.1	2.86973	0.0348464	0	0.0348464
		6	0	6	794.425	0.15	2.6434	0.0567451	0	0.0567451
		4	0	4	786	0.1	2.55801	0.039093	0	0.039093
		2	0	2	749.192	0.05	2.20672	0.0226581	0	0.0226581
	2017-05-16	6	0	6	751.5	0.15	2.22772	0.0673333	0	0.0673333
		8	8	0	750	0.2	2.21406	0.0903319	0.0903319	0
		7	1	6	771.4	0.175	2.41447	0.0724798	0.0103543	0.0621255
		7	0	7	738.5	0.175	2.11115	0.0828931	0	0.0828931
		9	9	0	723.787	0.225	1.98427	0.113392	0.113392	0
		16	0	16	794.82	0.4	2.64745	0.151089	0	0.151089
		23	23	0	715.882	0.575	1.91828	0.299748	0.299748	0
		2	2	0	700.857	0.05	1.79696	0.0278248	0.0278248	0
		9	9	0	705.678	0.225	1.83531	0.122595	0.122595	0
		10	0	10	741.262	0.25	2.13557	0.117065	0	0.117065
		3	0	3	768.7	0.075	2.38853	0.0314	0	0.0314
	2017-06-07	8	8	0	745.836	0.2	2.17641	0.0918943	0.0918943	0
		2	0	2	711.596	0.05	1.88313	0.0265516	0	0.0265516
		4	4	0	760.5	0.1	2.31092	0.0432727	0.0432727	0
		2	0	2	755.894	0.05	2.26809	0.022045	0	0.022045
		9	9	0	815.525	0.225	2.86567	0.0785156	0.0785156	0
		1	1	0	800.352	0.025	2.70462	0.00924346	0.00924346	0
		7	7	0	705.9	0.175	1.83708	0.0952597	0.0952597	0
		2	2	0	735.763	0.05	2.08715	0.0239562	0.0239562	0
		5	4	1	718.102	0.125	1.93666	0.0645441	0.0516353	0.0129088
		3	1	2	714.6	0.075	1.90772	0.039314	0.0131047	0.0262093
	2017-06-28	1	0	1	703.854	0.025	1.82073	0.0137307	0	0.0137307
		1	0	1	691.2	0.025	1.72179	0.0145198	0	0.0145198
		1	0	1	740.672	0.025	2.13033	0.0117352	0	0.0117352
		13	3	10	726.112	0.325	2.00397	0.162178	0.0374257	0.124752
		1	0	1	666.088	0.025	1.5363	0.0162728	0	0.0162728
		1	0	1	735.256	0.025	2.08272	0.0120035	0	0.0120035
		1	0	1	749.4	0.025	2.20861	0.0113194	0	0.0113194
		2	0	2	744.729	0.05	2.16648	0.0230789	0	0.0230789
		1	0	1	739.1	0.025	2.11644	0.0118123	0	0.0118123
	2017-10-05	5	0	5	624.9	0.125	1.26211	0.0990407	0	0.0990407
		5	5	0	633.8	0.125	1.3183	0.0948194	0.0948194	0
		4	0	4	655.6	0.1	1.46301	0.0683521	0	0.0683521
		2	1	1	682.7	0.05	1.6574	0.0301677	0.0150838	0.0150838
		2	1	1	677.9	0.05	1.62177	0.0308304	0.0154152	0.0154152
		3	0	3	677.1	0.075	1.61589	0.0464142	0	0.0464142
		1	1	0	706.1	0.025	1.83869	0.0135967	0.0135967	0
		1	0	1	675.3	0.025	1.60269	0.0155988	0	0.0155988
		2	0	2	709.3	0.05	1.86447	0.0268172	0	0.0268172
		1	0	1	670.8	0.025	1.57003	0.0159233	0	0.0159233
		3	0	3	663.8	0.075	1.52011	0.0493386	0	0.0493386
	2017-11-15	3	0	3	757.6	0.075	2.28389	0.0328387	0	0.0328387
		7	2	5	777.3	0.175	2.4718	0.0707986	0.0202282	0.0505705
		4	3	1	768.4	0.1	2.38566	0.0419171	0.0314378	0.0104793
		5	1	4	766.6	0.125	2.36849	0.0527762	0.0105552	0.042221
		4	3	1	764.9	0.1	2.35235	0.0425106	0.031883	0.0106277
		3	0	3	803	0.075	2.73227	0.0274497	0	0.0274497
		2	1	1	806.2	0.05	2.76595	0.018077	0.0090385	0.0090385
		2	0	2	768.2	0.05	2.38375	0.0209753	0	0.0209753
		2	0	2	766.8	0.05	2.3704	0.0210935	0	0.0210935
		2	0	2	791.4	0.05	2.61252	0.0191386	0	0.0191386
		2	2	0	828.7	0.05	3.01067	0.0166076	0.0166076	0
		1	1	0	723.9	0.025	1.98523	0.012593	0.012593	0
	2017-12-06	4	0	4	786.9	0.1	2.56704	0.0389554	0	0.0389554
	2017-12-06	5	0	5	829	0.125	3.01403	0.0414727	0	0.0414727
	2017-12-06	2	0	2	813.6	0.05	2.84489	0.0175754	0	0.0175754
	2017-12-06	3	1	2	806.4	0.075	2.76806	0.0270948	0.00903159	0.0180632
	2017-12-06	2	1	1	761.4	0.05	2.31936	0.0215577	0.0107788	0.0107788
	2017-12-06	3	0	3	800.7	0.075	2.70824	0.0276933	0	0.0276933
	2017-12-06	1	0	1	759	0.025	2.29691	0.0108842	0	0.0108842
	2017-12-06	7	0	7	820.8	0.175	2.92315	0.0598669	0	0.0598669
	2017-12-06	3	0	3	811.6	0.075	2.82341	0.0265637	0	0.0265637
	2017-12-06	3	2	1	756.3	0.075	2.27184	0.0330129	0.0220086	0.0110043
	2017-12-06	1	0	1	822.9	0.025	2.94625	0.00848538	0	0.00848538
	2018-01-25	3	2	1	826	0.075	2.98056	0.025163	0.0167753	0.00838767
		15	1	14	952.9	0.375	4.62877	0.081015	0.005401	0.075614
		21	0	21	987	0.525	5.15818	0.10178	0	0.10178
		21	2	19	952.4	0.525	4.6213	0.113605	0.0108195	0.102785
		13	0	13	970.9	0.325	4.9034	0.0662805	0	0.0662805
		20	2	18	964	0.5	4.79686	0.104235	0.0104235	0.0938113
		22	0	22	955	0.55	4.66026	0.118019	0	0.118019
		18	1	17	960.8	0.45	4.74799	0.094777	0.00526539	0.0895116
		14	1	13	946.8	0.35	4.53811	0.0771245	0.0055089	0.0716157
		31	0	31	952.3	0.775	4.6198	0.167756	0	0.167756
		19	2	17	962.5	0.475	4.77391	0.0994991	0.0104736	0.0890255
		22	1	21	977.7	0.55	5.00995	0.109782	0.00499007	0.104791
		23	0	23	978.3	0.575	5.01942	0.114555	0	0.114555
		20	0	20	1014	0.5	5.60527	0.0892017	0	0.0892017
	2018-02-14	3	2	1	1009	0.075	5.52058	0.0135855	0.00905702	0.00452851
		4	0	4	970.8	0.1	4.90185	0.0204005	0	0.0204005
		8	0	8	946	0.2	4.52631	0.0441861	0	0.0441861
		12	0	12	921.6	0.3	4.17629	0.0718341	0	0.0718341
		11	1	10	939.6	0.275	4.43266	0.0620395	0.00563995	0.0563995
		15	0	15	929.5	0.375	4.28754	0.0874628	0	0.0874628
		11	1	10	944.5	0.275	4.50425	0.0610535	0.00555032	0.0555032
		2	1	1	936.8	0.05	4.3921	0.0113841	0.00569204	0.00569204
		14	2	12	908.9	0.35	4.00156	0.0874658	0.0124951	0.0749707
		3	0	3	958.4	0.075	4.71155	0.0159183	0	0.0159183
		7	0	7	959.4	0.175	4.72671	0.0370236	0	0.0370236
		11	2	9	970.3	0.275	4.89407	0.0561904	0.0102164	0.045974
	2018-03-22	2	0	2	885.7	0.05	3.69524	0.0135309	0	0.0135309
		3	0	3	962.3	0.075	4.77086	0.0157204	0	0.0157204
	2018-04-13	18	0	18	839.1	0.45	3.12857	0.143836	0	0.143836
		15	0	15	832.7	0.375	3.05566	0.122723	0	0.122723
		9	2	7	841.7	0.225	3.15853	0.0712357	0.0158302	0.0554056
		8	5	3	907.5	0.2	3.98261	0.0502183	0.0313865	0.0188319
		10	0	10	844.6	0.25	3.19216	0.0783168	0	0.0783168
		15	0	15	864.3	0.375	3.4271	0.109422	0	0.109422
		6	0	6	921.1	0.15	4.16932	0.0359771	0	0.0359771
		6	0	6	820.6	0.15	2.92096	0.051353	0	0.051353
		8	1	7	930.9	0.2	4.30746	0.0464311	0.00580388	0.0406272
		13	0	13	837.8	0.325	3.11367	0.104379	0	0.104379
		4	0	4	951.5	0.1	4.60786	0.0217021	0	0.0217021
		15	2	13	895.7	0.375	3.82526	0.0980326	0.013071	0.0849616
		8	0	8	869.9	0.2	3.49595	0.057209	0	0.057209
		11	1	10	844.6	0.275	3.19216	0.0861484	0.00783168	0.0783168
		14	0	14	829.9	0.35	3.02412	0.115736	0	0.115736
	2018-05-14	8	5	3	796.2	0.2	2.66163	0.0751418	0.0469636	0.0281782
		4	0	4	747.3	0.1	2.1896	0.0456705	0	0.0456705
		10	10	0	774.9	0.25	2.44837	0.102109	0.102109	0
		17	8	9	774.1	0.425	2.44059	0.174138	0.0819474	0.0921908
		4	0	4	793.7	0.1	2.63598	0.0379366	0	0.0379366
		20	20	0	832.7	0.5	3.05566	0.163631	0.163631	0
		8	0	8	727.9	0.2	2.01921	0.0990488	0	0.0990488
		7	0	7	802.4	0.175	2.72599	0.0641969	0	0.0641969
		17	9	8	777.6	0.425	2.47474	0.171735	0.0909187	0.0808166
		9	2	7	810.5	0.225	2.81164	0.0800245	0.0177832	0.0622413
		17	10	7	782.8	0.425	2.52606	0.168246	0.0989682	0.0692777
		15	15	0	796.8	0.375	2.66782	0.140564	0.140564	0
	2018-06-04	9	9	0	728.1	0.225	2.02092	0.111336	0.111336	0
		6	6	0	664.9	0.15	1.52788	0.0981752	0.0981752	0
		4	3	1	724.8	0.1	1.99284	0.0501797	0.0376348	0.0125449
		6	1	5	769.9	0.15	2.40004	0.0624991	0.0104165	0.0520826
		12	0	12	744.3	0.3	2.16264	0.138719	0	0.138719
		5	0	5	719.1	0.125	1.94496	0.0642686	0	0.0642686
		10	10	0	765.4	0.25	2.35709	0.106063	0.106063	0
		6	6	0	729.7	0.15	2.03463	0.0737236	0.0737236	0
		19	3	16	733.7	0.475	2.06917	0.22956	0.0362463	0.193314
		9	0	9	802.5	0.225	2.72704	0.0825072	0	0.0825072
		1	1	0	771.4	0.025	2.41447	0.0103543	0.0103543	0
		5	0	5	714.1	0.125	1.90361	0.0656647	0	0.0656647
		3	2	1	728.1	0.075	2.02092	0.0371119	0.0247412	0.0123706
	2018-06-26	8	7	1	761.2	0.2	2.31748	0.0863006	0.075513	0.0107876
		12	0	12	742.8	0.3	2.14924	0.139584	0	0.139584
		2	1	2	767.5	0.05	2.37707	0.0210343	0.0105172	0.0210343
		2	0	1	742.1	0.05	2.14301	0.0233317	0	0.0116658
		1	0	1	727.1	0.025	2.01238	0.0124231	0	0.0124231
		7	0	7	698.4	0.175	1.77763	0.0984458	0	0.0984458
		6	0	6	744.5	0.15	2.16443	0.0693024	0	0.0693024
		8	0	8	753	0.2	2.24145	0.0892281	0	0.0892281
		1	0	1	700.3	0.025	1.79257	0.0139465	0	0.0139465
		2	0	2	716	0.05	1.91925	0.0260518	0	0.0260518
		5	3	2	735.3	0.125	2.0831	0.0600066	0.036004	0.0240026
		6	0	6	691	0.15	1.72025	0.0871965	0	0.0871965
		4	2	2	678.7	0.1	1.62768	0.0614373	0.0307187	0.0307187

[truncated: 1 more sheets: RawData_EggProd.indi. CB]
