# Supplementary material for: Effects of temperature and phytoplankton community composition on subitaneous and resting egg production rates of Acartia omorii in Tokyo Bay
Source: Sci Rep. 2021 Apr 12;11:7959. doi: 10.1038/s41598-021-86976-8 (PMC8041874; doi:10.1038/s41598-021-86976-8)
Supplement: Supplementary file 4 — Supplementary Information 4. [file 41598_2021_86976_MOESM4_ESM.xlsx]

## Sheet: F3 Cell density (cells mL-1)
Table s19. Cell density of phytoplankton at station F3.						Cell density (cell mL⁻¹）
F3	Date	C(pg cell-1)	V	a	b	2017-02-09	2017-02-15	2017-03-28	2017-04-11	2017-05-16	2017-06-07	2017-06-28	2017-08-03	2017-09-05	2017-10-05	2017-11-15	2017-12-06	2018-01-25	2018-02-14	2018-03-22	2018-04-13	2018-05-14	2018-06-04	2018-06-26
Small diatom	Skeletonema	10.2704	37.6991	4	5
		10.2704	37.6991	4	5
		40.5708	230.907	7	10																540
		33.7262	180.956	8	6								15545	675	135					5
		62.3623	407.15	12	6	750	835	340	35
		105.464	814.301	12	12													800
	Thalassiosira rotula	259.639	2672.81	27.5	7.5			115	25	30	157.5			610	160						5
	Thalassiosira	143.876	1226.69	17.5	8.5							30	2530
		284.531	3015.93	20	16													15
		28.8497	147.262	12.5	2		7.5		10					640	85						10			2585
		4.25288	11.781	5	1												10
	Chaetoceros	54.8267	343.533	9	9									150		180
		199.254	1884.96	20	10								2955
		14.4046	58.9049	5	5										770		250
		336.966	3769.91	20	20																		45
		128.825	1060.29	15	10	185	92.5	10		230								165	10					5155
	Pseudo-nitzschia	21.6009	100.531	40	4										5875	10	30	5	10	10
		15.7498	66.268	67.5	2.5		42.5			40		465	4615	2065										1215
	Thalassionema nitzschioides	80.5	570.199	5.5	40	20	30	10										10		45				405
		76.176	530.144	5	45																6150
		98.9271	748.386	5.5	52.5										280
	Cerataulina pelagica	224.708	2208.93	12.5	30				80	7426.36		5	870	120	35									740
		402.841	4771.29	15	45																		465
	Leptocylindrus	104.862	808.175	7	35																		465	525
	Eucampia zodiacus	771.794	11250	25	30					160														360
	Asterionellopsis glacialis	270.946	2827.43	80	15	30	115		30	10	15		15	15		5	275
	Pleurosigma	52.1645	321.699	32	8					10			5	30	5									15
	Coscinodiscus	2707.09	58904.9	50	50																			25
	unidentified diatom	36.2188	198.804	7.5	7.5							50	815	655
Large diatom	Pleurosigma	708.714	10053.1	160	20																	260
	Cylindrotheca	78.6441	552.92	110	4	5					2.5		20	70	5		10	5			55
Small dinofragellate	Prorocentrum minimum	377.558	1608.5	20	16	30	65	85	35		75	190	80	10							135
		555.69	2513.27	20	20					120
	Prorocentrum triestinum	202.942	785.398	25	10							90					65						25	30
	Prorocentrum	2044.16	11309.7	40	30						45	170	35
	Dinophisis	2044.16	11309.7	40	30	5			5		15	10	20
	Oxyphisis	1438.86	7539.82	60	20							5										5	5
	Protoperidinium<20 μm	864.875	4188.79	20	20						2.5		90	5
	dinoflagellate (>40 µm)	5236.36	33510.3	40	40		5				8		20		50	10					25	15	35	20
	dinoflagellate (>30 µm)	2479.92	14137.2	30	30			155	25	25		185	300
	dinoflagellate (>20 µm)	864.875	4188.79	20	20							185		15
	dinoflagellate (=<20 µm)	142.849	523.599	10	10				4480				1090	635		10	105	5	35		25	90	290	1365
Large dinofragellate	Ceratium fusus	3635.89	21991.1	350	20		12.5	90	65		7.5
	Ceratium furca	5630.89	36442.5	145	40			5	10		140	15	5	15
	dinoflagellate (>100 µm)	47165.6	424115	100	90								1	1
Nano fl.	nanoflagellates	91.7817	314.159	10	10						320				140	110	245	55	11345	575	835	2735	1490	1020
Others	Dictyocha speculam	3181.52	18849.6	40	30	5			30	15	8	115					5	5			5
	Apedinella spinifera (6, 6)	37.8891	113.097	6	6
	Total					1030	1205	810	4830	8066.36	796	1515	29011	5711	7540	325	995	1065	11400	635	7785	3105	2820	13460

## Sheet: F3 carbon (pg mL-1)
Table s20. Carbon biomass of phytoplankton at station F3.						carbon (pg mL-1)
F3	Date	C(pg cell-1)	V	a	b	2017-02-09	2017-02-15	2017-03-28	2017-04-11	2017-05-16	2017-06-07	2017-06-28	2017-08-03	2017-09-05	2017-10-05	2017-11-15	2017-12-06	2018-01-25	2018-02-14	2018-03-22	2018-04-13	2018-05-14	2018-06-04	2018-06-26
Small diatom	Skeletonema	10.2704	37.6991	4	5	0	0	0	0	0	0	0	0	0	0	0	0	0	0	0	0	0	0	0
		10.2704	37.6991	4	5	0	0	0	0	0	0	0	0	0	0	0	0	0	0	0	0	0	0	0
		40.5708	230.907	7	10	0	0	0	0	0	0	0	0	0	0	0	0	0	0	0	21908.2	0	0	0
		33.7262	180.956	8	6	0	0	0	0	0	0	0	524274	22765.2	4553.04	0	0	0	0	168.631	0	0	0	0
		62.3623	407.15	12	6	46771.7	52072.5	21203.2	2182.68	0	0	0	0	0	0	0	0	0	0	0	0	0	0	0
		105.464	814.301	12	12	0	0	0	0	0	0	0	0	0	0	0	0	84370.9	0	0	0	0	0	0
	Thalassiosira rotula	259.639	2672.81	27.5	7.5	0	0	29858.4	6490.97	7789.16	40893.1	0	0	158380	41542.2	0	0	0	0	0	1298.19	0	0	0
	Thalassiosira	143.876	1226.69	17.5	8.5	0	0	0	0	0	0	4316.29	364007	0	0	0	0	0	0	0	0	0	0	0
		284.531	3015.93	20	16	0	0	0	0	0	0	0	0	0	0	0	0	4267.96	0	0	0	0	0	0
		28.8497	147.262	12.5	2	0	216.373	0	288.497	0	0	0	0	18463.8	2452.22	0	0	0	0	0	288.497	0	0	74576.4
		4.25288	11.781	5	1	0	0	0	0	0	0	0	0	0	0	0	42.5288	0	0	0	0	0	0	0
	Chaetoceros	54.8267	343.533	9	9	0	0	0	0	0	0	0	0	8224	0	9868.8	0	0	0	0	0	0	0	0
		199.254	1884.96	20	10	0	0	0	0	0	0	0	588794	0	0	0	0	0	0	0	0	0	0	0
		14.4046	58.9049	5	5	0	0	0	0	0	0	0	0	0	11091.6	0	3601.16	0	0	0	0	0	0	0
		336.966	3769.91	20	20	0	0	0	0	0	0	0	0	0	0	0	0	0	0	0	0	0	15163.5	0
		128.825	1060.29	15	10	23832.6	11916.3	1288.25	0	29629.7	0	0	0	0	0	0	0	21256.1	1288.25	0	0	0	0	664091
	Pseudo-nitzschia	21.6009	100.531	40	4	0	0	0	0	0	0	0	0	0	126905	216.009	648.026	108.004	216.009	216.009	0	0	0	0
		15.7498	66.268	67.5	2.5	0	669.368	0	0	629.993	0	7323.67	72685.5	32523.4	0	0	0	0	0	0	0	0	0	19136
	Thalassionema nitzschioides	80.5	570.199	5.5	40	1610	2415	805	0	0	0	0	0	0	0	0	0	805	0	3622.5	0	0	0	32602.5
		76.176	530.144	5	45	0	0	0	0	0	0	0	0	0	0	0	0	0	0	0	468482	0	0	0
		98.9271	748.386	5.5	52.5	0	0	0	0	0	0	0	0	0	27699.6	0	0	0	0	0	0	0	0	0
	Cerataulina pelagica	224.708	2208.93	12.5	30	0	0	0	17976.6	1.66876e+06	0	1123.54	195496	26964.9	7864.77	0	0	0	0	0	0	0	0	166284
		402.841	4771.29	15	45	0	0	0	0	0	0	0	0	0	0	0	0	0	0	0	0	0	187321	0
	Leptocylindrus	104.862	808.175	7	35	0	0	0	0	0	0	0	0	0	0	0	0	0	0	0	0	0	48760.7	55052.4
	Eucampia zodiacus	771.794	11250	25	30	0	0	0	0	123487	0	0	0	0	0	0	0	0	0	0	0	0	0	277846
	Asterionellopsis glacialis	270.946	2827.43	80	15	8128.39	31158.8	0	8128.39	2709.46	4064.19	0	4064.19	4064.19	0	1354.73	74510.2	0	0	0	0	0	0	0
	Pleurosigma	52.1645	321.699	32	8	0	0	0	0	521.645	0	0	260.822	1564.93	260.822	0	0	0	0	0	0	0	0	782.467
	Coscinodiscus	2707.09	58904.9	50	50	0	0	0	0	0	0	0	0	0	0	0	0	0	0	0	0	0	0	67677.2
	unidentified diatom	36.2188	198.804	7.5	7.5	0	0	0	0	0	0	1810.94	29518.3	23723.3	0	0	0	0	0	0	0	0	0	0
Large diatom	Pleurosigma	708.714	10053.1	160	20	0	0	0	0	0	0	0	0	0	0	0	0	0	0	0	0	184266	0	0
	Cylindrotheca	78.6441	552.92	110	4	393.22	0	0	0	0	196.61	0	1572.88	5505.08	393.22	0	786.441	393.22	0	0	4325.42	0	0	0
Small dinofragellate	Prorocentrum minimum	377.558	1608.5	20	16	11326.8	24541.3	32092.5	13214.5	0	28316.9	71736.1	30204.7	3775.58	0	0	0	0	0	0	50970.4	0	0	0
		555.69	2513.27	20	20	0	0	0	0	66682.8	0	0	0	0	0	0	0	0	0	0	0	0	0	0
	Prorocentrum triestinum	202.942	785.398	25	10	0	0	0	0	0	0	18264.8	0	0	0	0	13191.2	0	0	0	0	0	5073.56	6088.27
	Prorocentrum	2044.16	11309.7	40	30	0	0	0	0	0	91987.1	347507	71545.5	0	0	0	0	0	0	0	0	0	0	0
	Dinophisis	2044.16	11309.7	40	30	10220.8	0	0	10220.8	0	30662.4	20441.6	40883.1	0	0	0	0	0	0	0	0	0	0	0
	Oxyphisis	1438.86	7539.82	60	20	0	0	0	0	0	0	7194.31	0	0	0	0	0	0	0	0	0	7194.31	7194.31	0
	Protoperidinium<20 μm	864.875	4188.79	20	20	0	0	0	0	0	2162.19	0	77838.7	4324.37	0	0	0	0	0	0	0	0	0	0
	dinoflagellate (>40 µm)	5236.36	33510.3	40	40	0	26181.8	0	0	0	41890.9	0	104727	0	261818	52363.6	0	0	0	0	130909	78545.3	183272	104727
	dinoflagellate (>30 µm)	2479.92	14137.2	30	30	0	0	384388	61998.1	61998.1	0	458786	743977	0	0	0	0	0	0	0	0	0	0	0
	dinoflagellate (>20 µm)	864.875	4188.79	20	20	0	0	0	0	0	0	160002	0	12973.1	0	0	0	0	0	0	0	0	0	0
	dinoflagellate (=<20 µm)	142.849	523.599	10	10	0	0	0	639964	0	0	0	155705	90709.1	0	1428.49	14999.1	714.245	4999.72	0	3571.23	12856.4	41426.2	194989
Large dinofragellate	Ceratium fusus	3635.89	21991.1	350	20	0	45448.7	327230	236333	0	27269.2	0	0	0	0	0	0	0	0	0	0	0	0	0
	Ceratium furca	5630.89	36442.5	145	40	0	0	28154.4	56308.9	0	788324	84463.3	28154.4	84463.3	0	0	0	0	0	0	0	0	0	0
	dinoflagellate (>100 µm)	47165.6	424115	100	90	0	0	0	0	0	0	0	47165.6	47165.6	0	0	0	0	0	0	0	0	0	0
Nano fl.	nanoflagellates	91.7817	314.159	10	10	0	0	0	0	0	29370.2	0	0	0	12849.4	10096	22486.5	5048	1.04126e+06	52774.5	76637.8	251023	136755	93617.4
Others	Dictyocha speculam	3181.52	18849.6	40	30	15907.6	0	0	95445.7	47722.9	25452.2	365875	0	0	0	0	15907.6	15907.6	0	0	15907.6	0	0	0
	Apedinella spinifera (6, 6)	37.8891	113.097	6	6	0	0	0	0	0	0	0	0	0	0	0	0	0	0	0	0	0	0	0
	Total					118191	194620	825020	1.14855e+06	2.00993e+06	1.11059e+06	1.54884e+06	3.08087e+06	545590	497430	75327.6	146173	132871	1.04777e+06	56781.6	774299	533885	624967	1.75747e+06

## Sheet: CB Cell density (cells mL-1)
Table s21. Cell density of phytoplankton at station CB.						Cell density (cell mL⁻¹）
	Date	C(pg cll-1)	V	a	b	2017-02-09	2017-02-15	2017-03-28	2017-04-11	2017-05-16	2017-06-07	2017-06-28	2017-08-03	2017-09-05	2017-10-05	2017-11-15	2017-12-06	2018-01-25	2018-02-14	2018-03-22	2018-04-13	2018-05-14	2018-06-04	2018-06-26
Small diatom	Skeletonema	1.79303	3.76991	2	2																	50
		10.2704	37.6991	4	5					535
		10.2704	37.6991	4	5												300							4735
		40.5708	230.907	7	10																305
		33.7262	180.956	8	6								680	520	300	15			1375
		62.3623	407.15	12	6	2130	1412.5	1790	65
		105.464	814.301	12	12													4240
	Thalassiosira rotula	259.639	2672.81	27.5	7.5		10		30	25	140			330	65				870		10
	Thalassiosira	143.876	1226.69	17.5	8.5							35	3850
		284.531	3015.93	20	16													5
		28.8497	147.262	12.5	2	5	10	5	45					1185					65	205	45			1240
	Chaetoceros	54.8267	343.533	9	9									325		85
		199.254	1884.96	20	10								360
		14.4046	58.9049	5	5										155		60
		128.825	1060.29	15	10	435	610	2500		85								290	5640	10				1310
	Pseudo-nitzschia	21.6009	100.531	40	4										2485
		15.7498	66.268	67.5	2.5		12.5			25		540	1825	1970			5	50	270	15				1990
	Thalassionema nitzschioides	80.5	570.199	5.5	40	10	5	30										30	160	100				445
		76.176	530.144	5	45																7785
		98.9271	748.386	5.5	52.5										230	5	15
	Cerataulina pelagica	224.708	2208.93	12.5	30			60	200	4170			80	110	25									30
	Eucampia zodiacus	771.794	11250	25	30	20		10		55										45				30
	Asterionellopsis glacialis	270.946	2827.43	80	15	70	67.5	60		35			15	70			1580		115	170
	Pleurosigma	52.1645	321.699	32	8		2.5	5	5	15			5	40		5								5
	Coscinodiscus	2707.09	58904.9	50	50												5
	unidentified diatom	36.2188	198.804	7.5	7.5							45	115	995		5
	Ditylum	623.076	8482.3	30	20	5													10
Large diatom	Pleurosigma	708.714	10053.1	160	20																	300
	Cylindrotheca	78.6441	552.92	110	4		5	5			15		30	165			25	10	50		20	10		20
Small dinofragellate	Prorocentrum minimum	377.558	1608.5	20	16	30	20	15	40		180	55					5					5	20
		555.69	2513.27	20	20					210
	Prorocentrum triestinum	202.942	785.398	25	10							360	215				10					10	385	20
	Prorocentrum	2044.16	11309.7	40	30						90	1520									135		75
	Dinophisis	2044.16	11309.7	40	30			5		10	10	15
		1012.8	5026.55	40	20						2.5
	Oxyphisis	1438.86	7539.82	60	20				10		2.5							5	5		15	20	5
	Protoperidinium<20 μm	864.875	4188.79	20	20						8	45	5	15
	dinoflagellate (>40 µm)	5236.36	33510.3	40	40		5			15	8		10	10	115
	dinoflagellate (>30 µm)	2479.92	14137.2	30	30	5	12.5	30	20	80	5	55									55	10		35
	dinoflagellate (>20 µm)	864.875	4188.79	20	20							405	115	425				10					640
	dinoflagellate (=<20 µm)	142.849	523.599	10	10				3525				145	725		45	45	15	80		125	25	720	3665
Large dinofragellate	Ceratium fusus	3635.89	21991.1	350	20	5			15	5	7.5
	Ceratium furca	5630.89	36442.5	145	40					5	82.5	25		5
	Gyrodinium	11891	86393.8	110	50		5			15	7.5
Nanoflagellates	nanoflagellates	91.7817	314.159	10	10						170	15			140	160	155	10	3295	420	1560	3165	1655	1670
Others	Dictyocha speculam	3181.52	18849.6	40	30				15	10		35					5	5
	Apedinella spinifera	37.8891	113.097	6	6
	Total					2715	2177.5	4515	3970	5295	728.5	3150	7450	6890	3515	320	2210	4670	11935	965	10055	3595	3500	15195

## Sheet: CB carbon (pg mL-1)
Table s22. Carbon biomass of phytoplankton at station CB.						carbon (pg mL-1)
	Date	C(pg cll-1)	V	a	b	2017-02-09	2017-02-15	2017-03-28	2017-04-11	2017-05-16	2017-06-07	2017-06-28	2017-08-03	2017-09-05	2017-10-05	2017-11-15	2017-12-06	2018-01-25	2018-02-14	2018-03-22	2018-04-13	2018-05-14	2018-06-04	2018-06-26
Small diatom	Skeletonema	1.79303	3.76991	2	2	0	0	0	0	0	0	0	0	0	0	0	0	0	0	0	0	89.6513	0	0
		10.2704	37.6991	4	5	0	0	0	0	5494.66	0	0	0	0	0	0	0	0	0	0	0	0	0	0
		10.2704	37.6991	4	5	0	0	0	0	0	0	0	0	0	0	0	3081.12	0	0	0	0	0	0	48630.3
		40.5708	230.907	7	10	0	0	0	0	0	0	0	0	0	0	0	0	0	0	0	12374.1	0	0	0
		33.7262	180.956	8	6	0	0	0	0	0	0	0	22933.8	17537.6	10117.9	505.893	0	0	46373.5	0	0	0	0	0
		62.3623	407.15	12	6	132832	88086.7	111628	4053.55	0	0	0	0	0	0	0	0	0	0	0	0	0	0	0
		105.464	814.301	12	12	0	0	0	0	0	0	0	0	0	0	0	0	447166	0	0	0	0	0	0
	Thalassiosira rotula	259.639	2672.81	27.5	7.5	0	2596.39	0	7789.16	6490.97	36349.4	0	0	85680.7	16876.5	0	0	0	225886	0	2596.39	0	0	0
	Thalassiosira	143.876	1226.69	17.5	8.5	0	0	0	0	0	0	5035.68	553924	0	0	0	0	0	0	0	0	0	0	0
		284.531	3015.93	20	16	0	0	0	0	0	0	0	0	0	0	0	0	1422.65	0	0	0	0	0	0
		28.8497	147.262	12.5	2	144.248	288.497	144.248	1298.24	0	0	0	0	34186.9	0	0	0	0	1875.23	5914.18	1298.24	0	0	35773.6
	Chaetoceros	54.8267	343.533	9	9	0	0	0	0	0	0	0	0	17818.7	0	4660.27	0	0	0	0	0	0	0	0
		199.254	1884.96	20	10	0	0	0	0	0	0	0	71731.3	0	0	0	0	0	0	0	0	0	0	0
		14.4046	58.9049	5	5	0	0	0	0	0	0	0	0	0	2232.72	0	864.278	0	0	0	0	0	0	0
		128.825	1060.29	15	10	56038.7	78583	322062	0	10950.1	0	0	0	0	0	0	0	37359.1	726571	1288.25	0	0	0	168760
	Pseudo-nitzschia	21.6009	100.531	40	4	0	0	0	0	0	0	0	0	0	53678.1	0	0	0	0	0	0	0	0	0
		15.7498	66.268	67.5	2.5	0	196.873	0	0	393.746	0	8504.91	28743.4	31027.2	0	0	78.7492	787.492	4252.45	236.247	0	0	0	31342.2
	Thalassionema nitzschioides	80.5	570.199	5.5	40	805	402.5	2415	0	0	0	0	0	0	0	0	0	2415	12880	8050	0	0	0	35822.5
		76.176	530.144	5	45	0	0	0	0	0	0	0	0	0	0	0	0	0	0	0	593030	0	0	0
		98.9271	748.386	5.5	52.5	0	0	0	0	0	0	0	0	0	22753.2	494.635	1483.91	0	0	0	0	0	0	0
	Cerataulina pelagica	224.708	2208.93	12.5	30	0	0	13482.5	44941.5	937031	0	0	17976.6	24717.8	5617.69	0	0	0	0	0	0	0	0	6741.23
	Eucampia zodiacus	771.794	11250	25	30	15435.9	0	7717.94	0	42448.7	0	0	0	0	0	0	0	0	0	34730.7	0	0	0	23153.8
	Asterionellopsis glacialis	270.946	2827.43	80	15	18966.2	18288.9	16256.8	0	9483.12	0	0	4064.19	18966.2	0	0	428095	0	31158.8	46060.9	0	0	0	0
	Pleurosigma	52.1645	321.699	32	8	0	130.411	260.822	260.822	782.467	0	0	260.822	2086.58	0	260.822	0	0	0	0	0	0	0	260.822
	Coscinodiscus	2707.09	58904.9	50	50	0	0	0	0	0	0	0	0	0	0	0	13535.4	0	0	0	0	0	0	0
	unidentified diatom	36.2188	198.804	7.5	7.5	0	0	0	0	0	0	1629.85	4165.16	36037.7	0	181.094	0	0	0	0	0	0	0	0
	Ditylum	623.076	8482.3	30	20	3115.38	0	0	0	0	0	0	0	0	0	0	0	0	6230.76	0	0	0	0	0
Large diatom	Pleurosigma	708.714	10053.1	160	20	0	0	0	0	0	0	0	0	0	0	0	0	0	0	0	0	212614	0	0
	Cylindrotheca	78.6441	552.92	110	4	0	393.22	393.22	0	0	1179.66	0	2359.32	12976.3	0	0	1966.1	786.441	3932.2	0	1572.88	786.441	0	1572.88
Small dinofragellate	Prorocentrum minimum	377.558	1608.5	20	16	11326.8	7551.17	5663.38	15102.3	0	67960.5	20765.7	0	0	0	0	1887.79	0	0	0	0	1887.79	7551.17	0
		555.69	2513.27	20	20	0	0	0	0	116695	0	0	0	0	0	0	0	0	0	0	0	0	0	0
	Prorocentrum triestinum	202.942	785.398	25	10	0	0	0	0	0	0	73059.2	43632.6	0	0	0	2029.42	0	0	0	0	2029.42	78132.7	4058.84
	Prorocentrum	2044.16	11309.7	40	30	0	0	0	0	0	183974	3.10712e+06	0	0	0	0	0	0	0	0	275961	0	153312	0
	Dinophisis	2044.16	11309.7	40	30	0	0	10220.8	0	20441.6	20441.6	30662.4	0	0	0	0	0	0	0	0	0	0	0	0
		1012.8	5026.55	40	20	0	0	0	0	0	2532	0	0	0	0	0	0	0	0	0	0	0	0	0
	Oxyphisis	1438.86	7539.82	60	20	0	0	0	14388.6	0	3597.16	0	0	0	0	0	0	7194.31	7194.31	0	21582.9	28777.2	7194.31	0
	Protoperidinium<20 μm	864.875	4188.79	20	20	0	0	0	0	0	6919	38919.4	4324.37	12973.1	0	0	0	0	0	0	0	0	0	0
	dinoflagellate (>40 µm)	5236.36	33510.3	40	40	0	26181.8	0	0	78545.3	41890.9	0	52363.6	52363.6	602181	0	0	0	0	0	0	0	0	0
	dinoflagellate (>30 µm)	2479.92	14137.2	30	30	12399.6	30999	74397.7	49598.5	198394	12399.6	136396	0	0	0	0	0	0	0	0	136396	24799.2	0	86797.3
	dinoflagellate (>20 µm)	864.875	4188.79	20	20	0	0	0	0	0	0	350274	99460.6	367572	0	0	0	8648.75	0	0	0	0	553520	0
	dinoflagellate (=<20 µm)	142.849	523.599	10	10	0	0	0	503543	0	0	0	20713.1	103566	0	6428.21	6428.21	2142.74	11427.9	0	17856.1	3571.23	102851	523542
Large dinofragellate	Ceratium fusus	3635.89	21991.1	350	20	18179.5	0	0	54538.4	18179.5	27269.2	0	0	0	0	0	0	0	0	0	0	0	0	0
	Ceratium furca	5630.89	36442.5	145	40	0	0	0	0	28154.4	464548	140772	0	28154.4	0	0	0	0	0	0	0	0	0	0
	Gyrodinium	11891	86393.8	110	50	0	59455	0	0	178365	89182.5	0	0	0	0	0	0	0	0	0	0	0	0	0
Nanoflagellates	nanoflagellates	91.7817	314.159	10	10	0	0	0	0	0	15602.9	1376.73	0	0	12849.4	14685.1	14226.2	917.817	302421	38548.3	143180	290489	151899	153276
Others	Dictyocha speculam	3181.52	18849.6	40	30	0	0	0	47722.9	31815.2	0	111353	0	0	0	0	15907.6	15907.6	0	0	0	0	0	0
	Apedinella spinifera	37.8891	113.097	6	6	0	0	0	0	0	0	0	0	0	0	0	0	0	0	0	0	0	0	0
	Total					269243	313153	564642	743237	1.68366e+06	973847	4.02587e+06	926653	845664	726307	27216	489584	524748	1.3802e+06	134829	1.20585e+06	565044	1.05446e+06	1.11973e+06

## Sheet: Caron biomass Graphs
Table s23. Carbon biomass (pg mL-1) of phytoplankton at stations F3 and CB.
		2017-02-09	2017-02-15	2017-03-28	2017-04-11	2017-05-16	2017-06-07	2017-06-28	2017-08-03	2017-09-05	2017-10-05	2017-11-15	2017-12-06	2018-01-25	2018-02-14	2018-03-22	2018-04-13	2018-05-14	2018-06-04	2018-06-26
F3	small diatoms	80342.6	98448.3	53154.9	35067.1	1.83353e+06	44957.3	14574.4	1.7791e+06	296673	222369	11439.5	78801.9	110808	1504.25	4007.14	491977	0	251245	1.35805e+06
	large diatoms	393.22	0	0	0	0	196.61	0	1572.88	5505.08	393.22	0	786.441	393.22	0	0	4325.42	184266	0	0
	small dinoflagellates	21547.5	50723.1	416481	725397	128681	195019	1.08393e+06	1.22488e+06	111782	261818	53792.1	28190.4	714.245	4999.72	0	185451	98596.1	236967	305804
	large dinoflagellates	0	45448.7	355385	292642	0	815594	84463.3	74903.3	131212	0	0	0	0	0	0	0	0	0	0
	nanoflagellates	0	0	0	0	0	29370.2	0	0	0	12849.4	10096	22486.5	5048	1.04126e+06	52774.5	76637.8	251023	136755	93617.4
	others	15907.6	0	0	95445.7	47722.9	25452.2	365875	0	0	0	0	15907.6	15907.6	0	0	15907.6	0	0	0
	total	118191	194620	825020	1.14855e+06	2.00993e+06	1.11059e+06	1.54884e+06	3.08046e+06	545173	497430	75327.6	146173	132871	1.04777e+06	56781.6	774299	533885	624967	1.75747e+06
CB	small diatoms	227337	188573	473967	58343.3	1.01307e+06	36349.4	15170.4	703800	268059	111276	6102.71	447139	489150	1.05523e+06	96280.3	609299	89.6513	0	350485
	large diatoms	0	393.22	393.22	0	0	1179.66	0	2359.32	12976.3	0	0	1966.1	786.441	3932.2	0	1572.88	213401	0	1572.88
	small dinoflagellates	23726.4	64732	90281.9	582632	414076	339715	3.7572e+06	220494	536474	602181	6428.21	10345.4	17985.8	18622.2	0	451796	61064.9	902561	614398
	large dinoflagellates	18179.5	59455	0	54538.4	224699	581000	140772	0	28154.4	0	0	0	0	0	0	0	0	0	0
	nanoflagellates	0	0	0	0	0	15602.9	1376.73	0	0	12849.4	14685.1	14226.2	917.817	302421	38548.3	143180	290489	151899	153276
	others	0	0	0	47722.9	31815.2	0	111353	0	0	0	0	15907.6	15907.6	0	0	0	0	0	0
	total	269243	313153	564642	743237	1.68366e+06	973847	4.02587e+06	926653	845664	726307	27216	489584	524748	1.3802e+06	134829	1.20585e+06	565044	1.05446e+06	1.11973e+06
Table s24. Percent carbon biomass of phytoplankton (%) at stations F3 and CB.
		2017-02-09	2017-02-15	2017-03-28	2017-04-11	2017-05-16	2017-06-07	2017-06-28	2017-08-03	2017-09-05	2017-10-05	2017-11-15	2017-12-06	2018-01-25	2018-02-14	2018-03-22	2018-04-13	2018-05-14	2018-06-04	2018-06-26
F3	small diatoms	67.9769	50.5849	6.44285	3.05316	91.2234	4.04806	0.940988	57.7544	54.4182	44.7036	15.1864	53.9101	83.3951	0.143568	7.0571	63.5384	0	40.2014	77.2729
	large diatoms	0.332699	0	0	0	0	0.0177032	0	0.05106	1.00979	0.0790504	0	0.538021	0.295941	0	0	0.558625	34.5141	0	0
	small dinoflagellates	18.2311	26.0626	50.4813	63.1575	6.40225	17.56	69.9832	39.763	20.504	52.6341	71.4108	19.2856	0.537548	0.477178	0	23.9508	18.4677	37.9167	17.4003
	large dinoflagellates	0	23.3525	43.0759	25.4792	0	73.4379	5.45331	2.43157	24.068	0	0	0	0	0	0	0	0	0	0
	nanoflagellates	0	0	0	0	0	2.64456	0	0	0	2.58317	13.4028	15.3835	3.79917	99.3793	92.9429	9.8977	47.0182	21.8819	5.32683
	others	13.4592	0	0	8.31009	2.37435	2.29177	23.6225	0	0	0	0	10.8827	11.9722	0	0	2.05446	0	0	0
	total	100	100	100	100	100	100	100	100	100	100	100	100	100	100	100	100	100	100	100
CB	small diatoms	84.4357	60.2175	83.9411	7.84989	60.1708	3.73256	0.376824	75.9507	31.6981	15.3208	22.4233	91.3303	93.2162	76.4545	71.4094	50.5287	0.0158662	0	31.3008
	large diatoms	0	0.125568	0.0696406	0	0	0.121134	0	0.254607	1.53445	0	0	0.401586	0.14987	0.2849	0	0.130438	37.7671	0	0.14047
	small dinoflagellates	8.81225	20.671	15.9892	78.3912	24.5937	34.8838	93.3263	23.7947	63.4382	82.91	23.6192	2.1131	3.42751	1.34924	0	37.4671	10.8071	85.5946	54.8701
	large dinoflagellates	6.75207	18.9859	0	7.33796	13.3458	59.6603	3.49669	0	3.32927	0	0	0	0	0	0	0	0	0	0
	nanoflagellates	0	0	0	0	0	1.60219	0.034197	0	0	1.76915	53.9575	2.90577	0.174906	21.9113	28.5906	11.8738	51.41	14.4054	13.6886
	others	0	0	0	6.42095	1.88964	0	2.76595	0	0	0	0	3.24921	3.03148	0	0	0	0	0	0
	total	100	100	100	100	100	100	100	100	100	100	100	100	100	100	100	100	100	100	100
	small	<100 µm
	large	>100 µm
